# Supplementary material for: Lipidome Investigation of Carnosine Effect on Nude Mice Skin to Prevent UV-A Damage
Source: Int J Mol Sci. 2023 Jun 11;24(12):10009. doi: 10.3390/ijms241210009 (PMC10297840; doi:10.3390/ijms241210009)
Supplement: Supplementary file 1 [file ijms-24-10009-s001.zip]

Archive with 1 entries (1 files):
- ijms-2324198-supplementary.xlsx
