# Supplementary material for: Lipidome Investigation of Carnosine Effect on Nude Mice Skin to Prevent UV-A Damage
Source: Int J Mol Sci. 2023 Jun 11;24(12):10009. doi: 10.3390/ijms241210009 (PMC10297840; doi:10.3390/ijms241210009)
Supplement: Supplementary file 1 [file ijms-24-10009-s001.zip › ijms-2324198-supplementary.xlsx]

## Sheet: Foglio1
Supplementary Table 1: Identified and quantified lipids in the different samples and replicates
	POS			Class	CTRL	CTRL	CTRL	CTRL	CTRL	CTRL	CTRL	CTRL	CTRL	UVA	UVA	UVA	UVA	UVA	UVA	UVA	UVA	UVA	UVA_vehicle	UVA_vehicle	UVA_vehicle	UVA_vehicle	UVA_vehicle	UVA_vehicle	UVA_vehicle	UVA_vehicle	UVA_vehicle	UVA_CAR	UVA_CAR	UVA_CAR	UVA_CAR	UVA_CAR	UVA_CAR	UVA_CAR	UVA_CAR	UVA_CAR
	NEG			File type	Sample	Sample	Sample	Sample	Sample	Sample	Sample	Sample	Sample	Sample	Sample	Sample	Sample	Sample	Sample	Sample	Sample	Sample	Sample	Sample	Sample	Sample	Sample	Sample	Sample	Sample	Sample	Sample	Sample	Sample	Sample	Sample	Sample	Sample	Sample	Sample
Average Rt(min)	Metabolite name	Adduct type	Reference m/z	Ontology	011_pos_Sample_2-01	012_pos_Sample_2-02	013_pos_Sample_2-03	014_pos_Sample_3-01	015_pos_Sample_3-02	016_pos_Sample_3-03	017_pos_Sample_4-01	018_pos_Sample_4-02	019_pos_Sample_4-03	020_pos_Sample_5-01	021_pos_Sample_5-02	022_pos_Sample_5-03	023_pos_Sample_6-01	024_pos_Sample_6-02	025_pos_Sample_6-03	029_pos_Sample_8-01	030_pos_Sample_8-02	031_pos_Sample_8-03	052_pos_Sample_16-01	053_pos_Sample_16-02	054_pos_Sample_16-03	055_pos_Sample_17-01	056_pos_Sample_17-02	057_pos_Sample_17-03	058_pos_Sample_18-01	059_pos_Sample_18-02	060_pos_Sample_18-03	061_pos_Sample_19-01	062_pos_Sample_19-02	063_pos_Sample_19-03	064_pos_Sample_20-01	065_pos_Sample_20-02	066_pos_Sample_20-03	067_pos_Sample_21-01	068_pos_Sample_21-02	069_pos_Sample_21-03
1,044	12-HETE	[M-H]-	319,22787	Others	1428,438	1457,063	1343,813	1307,438	1226,938	1247,75	1499,063	1485,375	1350,063	1313,188	1206,438	1214,25	1672,5	1698,875	1602,5	3115,625	3244,875	2966,563	2298,75	2174,688	2180,625	1291,375	1359,688	1361,563	1710	1747,313	1499,938	1626,813	1552,875	1526,75	1448,125	1379,75	1520,125	1798,688	1781,938	1888,688
1,107	CAR 16:0	[M+H]+	400,3421	CAR	1055,625	1025,688	1039,313	1236,813	1305,875	1228,563	876,8125	803,5	864,75	1391,188	1447,25	1475,375	1878,875	1975,688	2057,438	1696,375	1694	1747,5	3370,375	3245,938	3031,188	2470,563	2276,313	2416,75	2815,813	2627	2817,563	3372	3448	3578,063	3872,75	3816,125	3663,75	2689,375	2718,5	2731,563
0,914	CAR 16:1	[M+H]+	398,32651	CAR	184,875	222,125	208,1875	396,9375	385,625	389	221,25	246,5	243,4375	526,8125	507,3125	492,4375	423,0625	447,4375	452,4375	362,9375	356,4375	394,6875	650,4375	642,25	634,6875	508,75	455,625	512,125	638,4375	578,25	611,375	704,875	676,6875	685,3125	1034,875	963	974,5	549,875	557,5625	539,125
1,579	CAR 18:0	[M+H]+	428,37341	CAR	346,6875	327,5	353,6875	331	338,25	358,875	263,3125	250,0625	258,6875	373,4375	337,125	328,125	534,9375	533,5625	473,25	483,6875	475,5	492,5625	1099,625	1133,313	1196,688	783,0625	765	767,6875	945,125	1009,375	1007,75	1058,75	1166,438	1115,688	891,625	932,9375	1004,5	1014,438	1032,625	1009,75
1,187	CAR 18:1	[M+H]+	426,35779	CAR	587,5625	585	550	1047	1140	1077,438	588,0625	634,25	623,5	1162,688	1204,188	1189,688	1459,688	1573	1512,188	1093,063	1036,5	1032,313	2736,563	2467,438	2674,563	1942,313	1905,625	1886,688	1770,188	1736,625	1769,438	2459,563	2471,625	2372,313	2662,375	2620,063	2665,5	1880,375	2069,5	1987,063
0,813	CAR 26:6	[M+H]+	528,40472	CAR	95,875	121,875	176,25	162,75	164,375	163,9375	198,4375	177,4375	181,8125	102,75	69	123	95,1875	113,1875	160,25	109,75	190,375	269,3125	148,25	152,4375	140,25	82,875	108,625	63,75	479,75	58,375	89,375	107,75	106,6875	110,1875	101,625	80,875	90,0625	114,9375	185,0625	248,125
8,566	CAR 28:2	[M+H]+	564,4986	CAR	1111,625	1104,813	1165	1517,125	1434	1539,313	1272,938	1243,75	1282,625	1106,125	1216,75	1252,188	2312,25	2085,125	2070,375	1347,438	1353,375	1162,5	1415,938	1531	1359,938	1491,063	1605,25	1690,688	1231,188	1288,813	1463,938	1982,625	2127,063	2233,938	1357,813	1393,813	1421,125	1522,75	1452,375	1569,375
11,818	CE 18:1	[M+NH4]+	668,63397	CE	0,3022219	0,2763608	0,3720333	6,687994	6,147687	6,493142	0,2566068	0,2770461	0,2665935	0,3488292	0,343225	0,3248865	0,4738162	0,4613329	0,554256	0,6048602	0,6576253	0,683522	0,2928981	0,2922978	0,2931397	0,4388089	0,4517888	0,5490195	0,40108	0,3714599	0,3897848	1,651598	1,641026	1,799505	0,2983861	0,2790207	0,2812227	0,2767967	0,2825362	0,3366782
11,579	CE 18:2	[M+NH4]+	666,61841	CE	0,368161	0,3350722	0,3321003	5,207613	4,183281	4,250611	0,2562832	0,2337157	0,2443655	0,4811883	0,5318133	0,55844	0,5203189	0,5477161	0,665943	0,7991191	0,746555	0,7455218	0,4707339	0,4193157	0,4004812	0,8312325	0,5774461	0,7904646	0,7778644	0,6669719	0,6954441	1,731637	1,230502	1,778234	0,4319574	0,4479963	0,4572181	0,4230483	0,45203	0,4456079
11,45	CE 20:4	[M+NH4]+	690,61841	CE	0,1258663	0,1363553	0,1253818	1,401845	0,8611481	0,9444571	0,05650084	0,06878355	0,05007407	0,3412054	0,3237592	0,333221	0,4021347	0,4212605	0,4883038	0,7225624	0,6118009	0,5487533	0,334272	0,3046866	0,3037766	0,8523083	0,8553439	0,9209164	0,6893234	0,7114159	0,693393	0,7902089	0,7723445	0,8114917	0,3423127	0,3183648	0,3363302	0,354972	0,3630372	0,3295866
12,28	CE 22:1	[M+NH4]+	724,69659	CE	0,3108509	0,3294104	0,3119519	0,8644909	0,833061	0,6340721	0,1705173	0,1481821	0,184976	0,5101277	0,48937	0,5152423	0,2856687	0,3119723	0,2969604	1,687503	1,639642	1,650481	0,2925455	0,2410639	0,2695193	0,6412236	0,618874	0,6901037	0,4616623	0,5065165	0,4235667	0,7644457	0,6937977	0,7573076	0,2982761	0,2950573	0,2853918	0,3641788	0,3626808	0,3755989
12,489	CE 24:1	[M+NH4]+	752,72791	CE	0,2584423	0,247873	0,2275945	1,917351	3,029466	2,940897	0,1628848	0,1516919	0,1580185	0,3451262	0,3147528	0,3533338	0,2932906	0,2610622	0,2886259	0,8156083	0,7898155	0,8220626	0,2234101	0,1889339	0,2280525	0,3371191	0,3641253	0,3723925	0,3017688	0,3380919	0,3187771	0,8897997	0,6795076	0,8613369	0,222383	0,232141	0,240472	0,2433163	0,2706973	0,287687
12,687	CE 26:1	[M+NH4]+	780,75922	CE	0,1960088	0,2110141	0,1857953	2,089186	1,347615	1,611785	0,07708938	0,1165939	0,1043186	0,238626	0,2349975	0,2237094	0,1932802	0,186177	0,1833824	0,7269791	0,7130684	0,696121	0,1964917	0,1793755	0,1665314	0,4186048	0,4111882	0,4714264	0,3146523	0,3093066	0,3300428	0,4991758	0,4829462	0,5984592	0,1915008	0,1701122	0,2001912	0,206653	0,1857955	0,1842915
12,859	CE 28:1	[M+NH4]+	808,79053	CE	0,1994668	0,2012802	0,2045835	0,765287	0,8178941	0	0,1052957	0,07210787	0,1095496	0,4273703	0,3721513	0,4339106	0,2064093	0,2317593	0,2593501	1,122114	1,057599	1,140632	0,2530111	0,2292439	0,2553934	0,7828391	0,9088537	0,9003069	0,4866153	0,4669036	0,4931203	0,7258517	0,4714752	0,2567396	0,2458629	0,2273923	0,2489011	0,2813034	0,2764618	0,2664424
13,017	CE 30:1	[M+NH4]+	836,82178	CE	0,4027088	0,3853315	0,3846063	0,8432329	0,5999388	1,157847	0,1987088	0,2056801	0,1817944	1,393745	1,411393	1,491333	0,5492426	0,5210316	0,5356026	3,091854	3,066028	3,151267	0,6328266	0,5408006	0,6181284	2,851861	2,622086	2,878811	1,544505	1,381433	1,468616	1,06556	1,123667	1,18115	0,6840438	0,6332265	0,5864744	0,6223984	0,7039154	0,7104626
13,101	CE 31:1	[M+NH4]+	850,83752	CE	0,1198704	0,09886367	0,09961902	0,9566088	0,525789	0	0,07261873	0,05056397	0,09093302	0,4440805	0,4170922	0,4960102	0,1845348	0,1990639	0,1810945	0,8406984	0,7931408	0,7968646	0,2183054	0,2026313	0,2009894	0,8571491	0,7728628	0,8791699	0,462899	0,3993287	0,491008	0,3784042	0,1808132	0,2370555	0,1881533	0,2304128	0,2205211	0,1720423	0,2033678	0,1908538
13,175	CE 32:1	[M+NH4]+	864,85309	CE	0,9452584	0,9698341	1,015548	1,920894	1,331325	1,641715	0,505934	0,4958665	0,4929874	4,269408	3,997455	4,337392	1,305798	1,306336	1,102092	9,70662	9,411263	8,540768	1,647753	1,51534	1,950565	9,070617	8,202972	9,553096	4,301078	4,165316	3,934079	2,277248	2,125041	2,666451	2,033539	1,924995	2,026168	1,88961	1,865703	1,721283
13,26	CE 33:1	[M+NH4]+	878,86877	CE	0,1994668	0,238496	0,1927539	0,7800495	0,469615	0,8873684	0,1774144	0,1708103	0,161888	0,6822863	0,6759602	0,6593655	0,2926959	0,3049141	0,3092637	1,271663	1,245558	1,378696	0,3697901	0,3769005	0,4048348	1,501688	1,485691	1,395397	0,6910454	0,7627884	0,6771526	0,5249391	0,3309076	0,4647981	0,3551213	0,3813122	0,4171799	0,3685962	0,3341529	0,336905
13,341	CE 34:1	[M+NH4]+	892,8844	CE	1,171802	1,198434	1,205692	0,7251331	1,188643	0,6756415	0,7366286	0,7818725	0,7284674	4,82405	4,66179	4,848798	1,464779	1,512025	1,548606	10,7948	10,37415	11,09037	2,373491	2,216769	2,409063	11,65215	11,78644	10,56539	4,973182	4,766763	4,804708	2,878764	2,684784	2,752595	2,450613	2,737878	2,860967	2,503738	2,537557	2,656621
13,198	CE 34:2	[M+NH4]+	890,86877	CE	0,09000196	0,09026542	0,1046957	1,232962	1,417833	1,002654	0,04611833	0,06895476	0,06899158	0,3352308	0,3522616	0,3451251	0,1597524	0,1247024	0,1479199	0,5099237	0,4519514	0,46881	0,1352203	0,1308015	0,1495957	0,4845561	0,4638082	0,5081684	0,3386191	0,2992091	0,3168637	0,4742272	0,407899	0,4336845	0,1738674	0,1881416	0,1574392	0,1741246	0,183843	0,1700024
13,52	CE 36:1	[M+NH4]+	920,91571	CE	0,3979184	0,417291	0,3707365	0,8154795	0,7297008	0,6240954	0,3006662	0,3530775	0,341805	1,181492	1,170341	1,139462	0,4558187	0,4630405	0,4747398	2,318197	2,316179	2,416145	0,7824258	0,6922407	0,7555434	2,85183	2,837061	3,076319	1,241076	1,214282	1,062973	0,9431591	0,8098681	0,9123461	0,8391304	0,8055183	0,8398326	0,6570686	0,6983058	0,7441062
13,7	CE 38:1	[M+NH4]+	948,94702	CE	0,1416809	0,1516375	0,1405009	0,5981757	0,515116	0,565344	0,1499728	0,1424466	0,1633785	0,2819729	0,2982538	0,3214898	0,1285597	0,123268	0,1299202	0,534053	0,5326142	0,5570349	0,238019	0,2051347	0,2464393	0,5629444	0,6333441	0,6919584	0,293879	0,2821213	0,2946385	0,2083463	0,1066409	0,3736799	0,2644551	0,2468542	0,2578304	0,2184329	0,1934504	0,2143968
6,278	Cer 12:0;2O/23:0;O	[M+H]+	570,54559	Cer_HDS	18065,44	15071,88	14610,56	15703,63	15374,44	15042,44	18539,38	15871,38	16928,19	13699,94	15658,94	14080,88	16282,06	16357,69	16932,63	16550,19	17366,94	16972,13	24133,56	24336,38	22389,31	23330,56	24161,13	24903,44	20754	20669,31	21598,56	21577,31	21206,69	22291,75	22278,69	20993,63	22014,13	21166	21340,19	21387,69
8,047	Cer 12:2;2O/36:5	[M+H]+	744,62653	Cer_NS	256,875	291,0625	232	276,625	291,4375	348,0625	246,5	242,625	262,375	261,5	276,9375	304,0625	432,25	357,5	367,375	1094,875	1239,875	1112,875	1212,688	1174,125	1075,75	938,875	861,125	791,6875	2120,563	2239,625	2303,375	1122,25	1027,688	1077,688	713,4375	760,0625	815,125	987,25	939,875	945,6875
7,295	Cer 13:2;2O/28:6	[M+H]+	644,50128	Cer_NS	14923,13	14719,75	15147,44	3438	3482,313	3708,563	21989,25	21801,31	20482,38	21354,88	20597,44	19570,44	14366,56	13610,81	13555,13	21242,88	22311,94	21774,06	21623,56	21815,69	21284,13	26678,63	26573,25	27861,25	25802,38	25171,88	24977,25	11584,13	11424,38	11475,5	24519,44	23612	24976,56	24693,38	24410,63	24464,81
11,684	Cer 15:2;2O/56:3;2O	[M+H]+	1081,02576	Cer_EOS	229,75	262,25	218,25	167,375	134,25	114,625	474,125	385	364,6875	667	707,1875	701,625	202	261,5625	240,625	946,6875	905,375	901,8125	284,75	347	246,875	1340,25	1343,688	1348,75	526,6875	521,875	524,125	615,0625	582,5	596,75	661,5625	584,9375	740,5625	615,5	445,5	547,6875
2,437	Cer 20:2;2O|Cer 12:2;2O/8:0	[M+H-H2O]+	322,27411	Cer_NS	517,5625	447,875	458,25	83,1875	84,8125	79,4375	101,875	103,9375	112,25	457,875	464,0625	494	572,875	577,8125	592,5625	677,3125	709,5	766,75	904,875	954,5	877,8125	785,5	786,5	817,25	1280,938	1254,313	1190,188	720,125	756,0625	712,8125	818,375	790,5625	752,75	668	715,125	666,5625
2,114	Cer 28:6;2O|Cer 12:2;2O/16:4	[M+Na]+	466,32919	Cer_NS	268,25	263,5	255,3125	301	307,3125	334	351,5625	332,9375	320,4375	351,6875	290,4375	337,9375	467,875	452,8125	459,125	528,125	502,0625	490,1875	784,4375	765,4375	780,75	431,375	441,25	453,75	1216,813	1164,063	1158,313	932,375	916,25	890,0625	540,8125	508,5625	537,625	489,8125	496,3125	483,625
6,495	Cer 33:1;3O|Cer 17:1;2O/16:0;O	[M+H-H2O]+	522,4881	Cer_HS	659,6875	612,9375	564,5625	701,5	628,1875	609,5625	1258,375	1171,125	1136,063	1501,688	1393,25	1621,063	791,1875	770,375	716,75	2092,063	2284,188	2352	2305,688	2162,938	2395,313	3111,875	2982,875	2765,188	4273,813	3652,25	3803,688	3390,313	3339	3343,563	2885,75	2776,813	3114,5	1832,063	2148,813	2072,563
6,921	Cer 33:2;4O|Cer 19:1;3O/14:1;(2OH)	[M-H]-	552,46332	Cer_AP	335,5	320,25	307,375	393,875	401,375	377,5625	550,9375	494,1875	493,4375	593,125	643,0625	666,3125	367,8125	428,5625	384,25	935,375	898,25	914,625	653,625	645,1875	638,125	781,9375	756	776,6875	1239,688	1199,75	925,125	1264,688	1352,063	1299,938	977,6875	904,1875	949,9375	570,5	562	637,4375
6,461	Cer 34:0;4O|Cer 18:0;3O/16:0;(2OH)	[M+H]+	572,5249	Cer_AP	110,625	96,625	164,5625	232,5	215,6875	188,9375	286,5	192,1875	289,125	354,125	275,1875	248,5	238,125	229,25	195,875	1149,063	1032,063	1205,5	910,8125	889,6875	866,625	839,375	986,0625	1000,188	1974,75	1647,25	1800,563	1042,125	1132,313	1092,438	814,4375	813,5	926,125	709,9375	794,6875	727,875
7,268	Cer 34:1;2O|Cer 18:1;2O/16:0	[M+H]+	538,51941	Cer_NS	457,3125	509,5625	417,9375	256,625	293,75	332,625	451,4375	418,625	434,4375	525,4375	512,9375	494,6875	564,8125	519,125	501,3125	1179	1257,938	1220,563	1058,625	1010,438	1051,75	824,5625	862,5	913,875	1721,313	1940,563	1836,438	1142,75	1091	1125,25	944,1875	940,3125	931,3125	891,8125	954,625	835,125
7,68	Cer 34:1;3O	[M+HCOO]-	598,50519	Cer_BS	5012,125	4801,438	4072	3467,188	3573,625	3553,375	7257,625	6505,875	6697,063	5429,625	5505,5	5518,063	5701,375	5725,75	4432,438	5183,688	5206,125	4250,438	3612,25	3928,25	4188	4262,063	5135,5	5369,313	4294,813	4437	2275,438	2466,25	2664,188	2909,875	4299,75	3841,188	4176,438	4097,563	4042,438	4205,938
6,9	Cer 34:1;3O|Cer 18:1;2O/16:0;O	[M+H-H2O]+	536,50372	Cer_HS	675,8125	630,0625	710,75	845,3125	735,125	790,25	1114,438	1028,313	1055,875	1373	1401,125	1362,25	824	802,125	833,625	1879,313	2007,313	2159,5	1788,563	1743,438	1806,125	2045,813	2254,563	2177,188	3328,25	3081,875	3349,5	4005,75	4139,813	4122,188	2690,188	2618,375	2570,563	1810,75	1712,563	1799
10,585	Cer 36:0;2O|Cer 12:0;2O/24:0	[M+H-H2O]+	550,55579	Cer_NDS	2813,875	2938,688	3216,5	2932,188	2732,375	2858,313	2710,813	2960,063	3401,125	2793,188	2945,875	3125,875	2973,75	2716,813	3316,313	3138,5	2791,25	3311,5	2662,313	2686,125	2755,063	2581,688	2612,313	3350,813	2927,875	2666,125	2893,938	2935,625	3046	3526,688	2992,188	2787,625	2824	2833,688	2695,438	3183,875
10,743	Cer 37:0;2O|Cer 12:0;2O/25:0	[M+H-H2O]+	564,57141	Cer_NDS	1324,563	1311,125	1523,938	993,3125	1038,125	1075,688	1367,563	1366,938	1549,625	1261,188	1349,375	1414,375	1267,063	1288,438	1473,875	1400,938	1605,25	1552,25	1379,063	1313,438	1411,438	1215,375	1334,75	1452	1240,313	1264,625	1408,375	1051,938	1191,125	1468,438	1448,313	1344,938	1346,5	1326,5	1336,5	1550,875
10,935	Cer 38:0;2O|Cer 12:0;2O/26:0	[M+H-H2O]+	578,5871	Cer_NDS	2588,563	2506,75	3176,688	2050,063	2254,688	2233,5	2679,5	2738,188	3195,5	2679,313	2591,063	2681	2727	2700,5	2970,75	2525,125	2645,188	2936,063	2381,125	2500,375	2368,875	2462,25	2745,063	3185,438	2780,063	2571,188	2443,875	2509,75	2287,875	2738,75	2503,5	2843,063	2568,938	2649,438	2253,438	2924,25
10,935	Cer 38:0;2O|Cer 18:0;2O/20:0	[M+H-H2O]+	578,5871	Cer_NDS	2588,563	2506,75	3176,688	2050,063	2254,688	2233,5	2679,5	2738,188	3195,5	2679,313	2591,063	2681	2727	2700,5	2970,75	2525,125	2645,188	2936,063	2381,125	2500,375	2368,875	2462,25	2745,063	3185,438	2780,063	2571,188	2443,875	2509,75	2287,875	2738,75	2503,5	2843,063	2568,938	2649,438	2253,438	2924,25
10,651	Cer 38:1;2O|Cer 12:0;2O/26:1	[M+H-H2O]+	576,57141	Cer_NDS	1077,125	1077,313	1266,813	974,8125	946,5625	954,4375	1183,5	1179,625	1335,438	1201,938	1317,375	1205,5	1104,5	1025,25	1501,313	1208	1300,938	1383,688	1199,938	1218,875	1154,25	1093,5	1244	1397,313	1162,313	1191,688	1218,938	1146,875	1255	1421,438	1135,25	1226,938	1131,313	1145,563	1184,5	1313,688
11,105	Cer 39:0;2O|Cer 12:0;2O/27:0	[M+H-H2O]+	592,60272	Cer_NDS	924,5	1052,063	1412	828,375	784,25	846,9375	1155,438	1157,063	1358,375	1205,813	1091,25	1118,625	1127,75	1001,313	1359,25	910,3125	1079,813	1061,25	1013,625	1246,813	1079	1034,875	1182,25	1259,25	1054,813	1114,375	1146,438	999,6875	1049,313	1165,438	1113,063	1164,813	1065,188	1151,5	1142	1421,438
9,253	Cer 39:1;3O|Cer 15:0;2O/24:1;(3OH)	[M+HCOO]-	668,5835	Cer_BDS	167,375	171,1875	195,5	96	117	109,8125	130	175,6875	124,375	500,625	512,25	506,9375	306,1875	290,25	268,625	1119,875	1146,563	1138,188	317,375	334,5625	295,8125	715,25	726,0625	660,0625	644	557,8125	618,375	426,3125	492,5625	427,625	317,9375	276,375	292,9375	226,5625	228,0625	237,1875
11,275	Cer 40:0;2O|Cer 12:0;2O/28:0	[M+H-H2O]+	606,61841	Cer_NDS	2225,313	2301,375	2443,063	1512,375	1618,25	1578,25	2301,5	2070,375	2551,563	1872,938	1853,563	1964,75	1824,188	2028	2330,563	1194,25	1276,313	1310,563	2275,25	2233,063	2042,563	1649,25	1412,563	1504,438	1912,875	1602,875	1689,563	2392,875	2257,563	2487,75	2226,563	2001,813	2284,313	2146,188	1911,188	2391,938
11,275	Cer 40:0;2O|Cer 16:0;2O/24:0	[M+H-H2O]+	606,61841	Cer_NDS	2225,313	2301,375	2443,063	1512,375	1618,25	1578,25	2301,5	2070,375	2551,563	1872,938	1853,563	1964,75	1824,188	2028	2330,563	1194,25	1276,313	1310,563	2275,25	2233,063	2042,563	1649,25	1412,563	1504,438	1912,875	1602,875	1689,563	2392,875	2257,563	2487,75	2226,563	2001,813	2284,313	2146,188	1911,188	2391,938
9,238	Cer 40:0;2O|Cer 18:0;2O/22:0	[M+H]+	624,62891	Cer_NDS	524,0625	462	545,875	473	379,0625	479,75	433,9375	440,3125	497,8125	1111,563	1078,813	982	783,25	764	676,1875	2044,813	2029,375	2036,188	962,5625	993,625	888,875	1848,75	1914,938	1860,5	1540,313	1574,125	1545	1238,125	1294,188	1347,438	900,0625	869,75	884,9375	731,1875	722,4375	784,75
7,106	Cer 40:0;4O|Cer 18:0;3O/22:0;(2OH)	[M+H-H2O]+	638,60822	Cer_AP	528,5	515,5625	649,4375	599,25	563,5625	549,1875	502,5625	578,6875	588,4375	557	531,8125	598,9375	745,5	683,1875	731,0625	527,9375	554,6875	612,375	620,1875	639,125	667	565,75	556,5625	612,5	553,125	572	577,25	779,3125	690,0625	801,5	677,9375	617,625	717,625	853,0625	866,875	913,875
9,341	Cer 40:2;3O|Cer 18:1;2O/22:1;O	[M+HCOO]-	680,5835	Cer_AS	257,375	247,5	277,375	241,8125	263,5625	211,4375	358,5	321,6875	337,75	584,4375	552,75	568,25	270,125	300,0625	285,5	992,9375	1032,688	972,4375	335,875	368,125	330,375	1074,188	939,5	1068,688	551,375	543,1875	506,5625	672,8125	778,5625	749,8125	653,4375	564,125	584,5625	383,6875	403,125	427
9,476	Cer 41:0;2O|Cer 17:0;2O/24:0	[M+H]+	638,64459	Cer_NDS	307,1875	304,3125	323,625	341,75	307,875	290,3125	271	292,6875	327,25	628,125	551,5625	623,5625	392,5	395,1875	393,75	1114,375	1180,125	1056,25	501,625	459,625	470,125	1221,188	1288,688	1307,313	863,0625	817,625	816,9375	783,5	751,0625	865,9375	554,6875	590,3125	577,5625	550,75	475,1875	524,25
9,321	Cer 41:0;3O|Cer 17:0;2O/24:0;O	[M+H-H2O]+	636,62891	Cer_HDS	482,4375	523,4375	629,25	455,1875	523,25	477,0625	595,9375	641,875	593,6875	950,375	947,5625	979,25	540,5625	528	568,5	1486,563	1483,438	1597,313	782,9375	809,125	761,9375	1831	1839,625	1898,75	1207,938	1100,25	1238,188	1560,188	1594,75	1705,563	1098,063	1159,625	1287,313	898,125	831,6875	917,4375
9,292	Cer 41:1;2O|Cer 17:1;2O/24:0	[M+H]+	636,62891	Cer_NS	482,4375	523,4375	629,25	455,1875	523,25	477,0625	595,9375	641,875	593,6875	950,375	947,5625	979,25	540,5625	537,3125	640,0625	1486,563	1483,438	1597,313	782,9375	809,125	761,9375	1831	1839,625	1898,75	1207,938	1100,25	1238,188	1560,188	1594,75	1705,563	1098,063	1159,625	1287,313	898,125	831,6875	917,4375
7,075	Cer 41:1;4O|Cer 12:1;3O/29:0;(2OH)	[M+H]+	668,61877	Cer_AP	1236,938	1214,188	1317,625	1277,25	1143,438	1228,5	1234,5	1310,188	1272,375	1173,5	1164,875	1193,625	1361,125	1339,313	1367,063	1081,125	1101,25	1039,188	1340,25	1513,063	1457,625	1235,188	1274,563	1293,938	1222,313	1194,75	1170,938	1345,125	1443,25	1398,563	1556	1313,625	1414,688	1332,875	1280,5	1356,563
8,294	Cer 41:5;2O|Cer 13:0;2O/28:5	[M-H]-	626,55182	Cer_NDS	5296,438	5303,5	4208,313	3612,313	3849,375	4086,75	8064,938	8060,75	6747,188	6152,688	5741,188	5809,5	5920,125	6051,688	4811,375	6423,688	6092,25	5422,5	4457,625	4208	4235,625	5365,875	5931,5	6220,688	5785,938	5480,25	2936,875	2946,188	3017,625	3011,75	5454,5	5053,688	5242,563	5183,938	4804,563	5535,938
8,804	Cer 42:0;2O|Cer 12:0;2O/30:0	[M+H]+	652,66022	Cer_NDS	1167	1195,625	1310,125	1154,25	1156,875	1026,875	1379,188	1568,688	1427,438	1324,375	1509,75	1385	1394,375	1332,375	1415,875	1328,25	1359,75	1361	1338,688	1241,438	1316,563	1451,063	1585,438	1566,688	1417,75	1391,188	1465,688	1142,063	1258,75	1475,25	1348,563	1261,688	1481,188	1365,375	1392,625	1341,938
9,683	Cer 42:0;2O|Cer 18:0;2O/24:0	[M+H]+	652,66022	Cer_NDS	873,625	819,5	838,4375	774,25	832,3125	788,4375	1107	1032,938	1077,125	1981,188	1884,438	1820,375	1082,688	1052,563	1013,563	3581	3333,063	3463,25	1161,5	1105,438	1192,125	4619,25	4590,125	4782,25	2084,875	2220	2049,375	2647,5	2830,063	2731,563	2055,688	1937,875	2239,938	1451	1377,188	1649,688
9,244	Cer 42:0;3O|Cer 18:0;2O/24:0;O	[M+H]+	668,65509	Cer_HDS	493,4375	377,1875	511,875	446,25	451,25	435,8125	477,5	478,5	469,125	650,875	672,3125	640,875	466,8125	463,6875	535,9375	1250,813	1139	1201,313	577,8125	608,875	590,6875	1401,188	1544,125	1510,75	1018,938	954,0625	1002,438	1358,938	1300,688	1471,563	916	828,125	972,9375	739,1875	689,6875	791,125
7,666	Cer 42:0;4O|Cer 12:0;3O/30:0;(2OH)	[M+H-H2O]+	666,63953	Cer_AP	1166,813	1177,313	1277,625	1226,25	1124,063	1112,125	1018,313	1028,688	1271,313	1144,938	1315,438	1130,563	1254,063	1367,063	1504,5	1116	1170,563	1319,063	1402,563	1453,438	1362,25	1356,125	1417,688	1498,25	1349,5	1171,125	1348,313	1496,813	1402,125	1587,875	1345,313	1354,938	1432,938	1503,5	1517,313	1528,938
9,544	Cer 42:1;2O|Cer 18:1;2O/24:0	[M+HCOO]-	694,6355	Cer_NS	553,3125	566	550,9375	408,5	394,1875	397,9375	721,625	715,125	662,6875	1155,5	1045,813	1059,75	481,9375	607,5625	537,0625	2472,75	2420,25	2460,75	673,5	658	652,1875	2201,625	2223,5	2161	1218,375	1159,625	1075,625	1796,5	1702,813	1874,563	1346,5	1357,438	1386	831,1875	827,9375	779,4375
9,054	Cer 42:2;2O|Cer 18:1;2O/24:1	[M+H]+	648,62891	Cer_NS	409,6875	413,375	413,3125	274,8125	218,9375	222,875	456,8125	446,25	445,875	555,3125	520,1875	481,5625	455,125	499,9375	483,125	1665,563	1808,438	1631,625	1191,375	1162,875	1221,5	1034,188	1065,563	1049,125	1715,188	1675,625	1619,438	1224,688	1057,313	1095,813	1010,313	986,625	905,75	919,0625	809,6875	937,25
9,892	Cer 43:0;2O|Cer 17:0;2O/26:0	[M+H]+	666,6759	Cer_NDS	432,8125	388,875	418,1875	492,4375	492,5	525,8125	723,3125	746,1875	718,3125	790,25	854	814,0625	440,6875	444,3125	428,5625	1563,813	1399,063	1516,25	618,875	718,5	479,1875	2385,938	1975,625	2001,875	810,0625	750,25	823,4375	832,5625	957,5625	901,375	881,0625	906,875	981,625	889,375	891,375	814
9,769	Cer 43:0;3O|Cer 18:0;2O/25:0;O	[M+H-H2O]+	664,66022	Cer_HDS	391,4375	408,1875	443,0625	527,5625	512,25	518,375	809,375	730,125	862	1059,625	982,6875	961,8125	371,4375	370,75	383,6875	1553,625	1582,75	1583,125	550,6875	469,0625	528,8125	2093,063	1994,875	2327,688	859,5	755,0625	715,5	1341,313	1220,313	1295,25	1135	1091,5	1133,125	974,875	881	876,375
9,768	Cer 43:1;2O|Cer 17:1;2O/26:0	[M+H]+	664,66022	Cer_NS	391,4375	408,1875	443,0625	527,5625	512,25	518,375	809,375	730,125	862	1059,625	982,6875	961,8125	371,4375	370,75	383,6875	1553,625	1582,75	1583,125	550,6875	469,0625	528,8125	2093,063	1994,875	2327,688	859,5	755,0625	715,5	1341,313	1220,313	1295,25	1135	1091,5	1133,125	974,875	881	876,375
9,776	Cer 43:1;2O|Cer 27:1;2O/16:0	[M+HCOO]-	708,65112	Cer_NS	259,8125	234,5625	272,375	418,4375	367,875	367,5625	534,125	491,875	527,3125	735,875	703,5	724,6875	227,625	255,3125	194,75	1270,125	1186,188	1159,938	284,4375	269,25	262,5	1225,625	1299,688	1310,125	366,8125	456,625	386,8125	683,25	785,9375	712,875	675,875	721,5625	621,75	457,0625	475,3125	510,5625
10,11	Cer 43:1;3O|Cer 25:0;2O/18:1;(3OH)	[M+HCOO]-	724,64612	Cer_BDS	282,375	261	271	397,1875	450,125	428,1875	738,625	718,5	727,6875	705,625	686,125	721	290,0625	338,5625	275,1875	2013,75	2003,938	1875,75	279,8125	268,4375	318,4375	1964,75	1960,25	1939,563	505,125	550,6875	544,25	892,125	816	860,75	730,8125	821,6875	812,375	593,375	563,5625	593,6875
8,852	Cer 43:5;2O|Cer 13:0;2O/30:5	[M-H]-	654,58313	Cer_NDS	3456,313	3329,313	2992,188	2660,125	2832,5	2870,875	4876,125	5023,313	4277,938	3865	4015,563	4192,375	4222,5	4810,188	4036,688	3486,125	3519,188	3160,5	2785,75	2570,125	2554,438	3730,063	3828,063	4238,063	3441,75	3599,438	1567,688	2177,875	2059,688	2285,188	3311,438	2930,25	3088,75	3190	3556,063	3529,313
9,94	Cer 44:1;2O|Cer 18:1;2O/26:0	[M+H]+	678,6759	Cer_NS	737,5625	667,6875	656	636,8125	685,75	598,625	1149,625	1051,938	1173,563	1470,688	1530,5	1394	608,6875	585	549,125	2409,5	2552,5	2524,063	803,5625	889,875	911,625	3202,563	3411,875	3213,125	1114,438	1169,25	1219,75	2323,625	2303,25	2158,75	2207	2309,438	2186,313	1488,063	1373,813	1369
9,227	Cer 44:1;3O|Cer 18:1;2O/26:0;O	[M+H]+	694,67078	Cer_HS	554,0625	491,1875	452,4375	620,125	694,6875	586,125	744,375	760,9375	883	877,375	1085,75	976,25	318,25	503,0625	484,125	1483,688	1544,438	1495,313	725,0625	686,9375	712,6875	1946,313	1960,375	2073,125	998	1022,375	1120,125	2447,375	2557,625	2671,313	1803,625	1805,688	1639,313	861,625	1065,813	1145,625
9,674	Cer 45:4;2O|Cer 13:2;2O/32:2	[M+Na]+	708,62653	Cer_NS	441,4375	459,4375	528,875	503,25	484,0625	462,3125	652,0625	730,0625	740,9375	831,25	815,625	922,5625	1333,688	1379,625	1352,688	5801,188	5782,875	5805,188	979,1875	913,6875	881,9375	1746,563	1960,813	2029,563	2034,563	1971,188	2036,5	973,8125	996,625	1000,625	1090,625	1051,813	1073,25	1233,063	1436,438	1382,625
10,808	Cer 47:4;4O	[M+H-H2O]+	728,65509	Cer_AP	2593,938	2524,75	2479,938	2976,938	2970,75	2826,625	2496,25	2935,813	2612,375	2244,375	2480,875	2213,688	3249,688	3379,313	3500,188	2392,125	2336,25	2411,875	3243,063	2757,75	3050,938	2963,875	3079,188	3157,375	3040,813	2859,563	2769,375	3329,563	3665,938	3625,813	2536,313	2756	2573,938	2758	3061,313	2736,25
6,189	Cer 47:7;3O|Cer 13:1;2O/34:6;(2OH)	[M-H]-	722,60931	Cer_AS	1138,938	1006,125	1005,25	1096,188	1082,875	1024,063	1070,313	1242,188	1209,25	1025,063	1011,375	939,5	1108,125	1175,813	1203,313	1099,563	1074,625	1064,375	1008,125	921,0625	995,125	1036	968	980,625	900,0625	907,375	786,9375	925,1875	946,25	942,25	945,5625	913,25	972,5	955,75	919	958,375
8,048	Cer 48:7;2O|Cer 12:2;2O/36:5	[M+Na]+	744,62653	Cer_NS	243,6875	291,0625	230,6875	289,8125	291,4375	348,0625	246,5	174,3125	262,375	261,5	300,4375	293	432,25	357,5	367,375	1094,875	1239,875	1112,875	1212,688	1174,125	1075,75	938,875	861,125	791,6875	2120,563	2239,625	2303,375	1122,25	1027,688	1077,688	713,4375	760,0625	815,125	987,25	939,875	945,6875
8,787	Cer 51:9;2O|Cer 15:3;2O/36:6	[M+Na]+	782,64221	Cer_NS	816,3125	768,625	979,375	866,3125	765,6875	763,4375	1059	1122,688	1227,438	818,5625	727,6875	824	705,4375	745,625	886,125	1181,938	1164,063	1345	761,5	752,125	742,5625	689,0625	796,5	997,75	774,75	824,125	836,1875	725,875	799,6875	900,625	754,75	794,8125	794,8125	795,8125	730,125	882,625
12,657	Cer 52:0;2O|Cer 14:0;2O/38:0	[M+H-H2O]+	774,80621	Cer_NDS	776,8125	754,625	836,9375	71,5	65,5	66,5625	553,875	557,5625	529,375	794,9375	816,4375	787,875	398,4375	405,0625	390,1875	3848,063	3748,438	3849	1021	1015,438	1033,188	2275,563	1925,563	1984,688	1323,688	1449,438	1227,625	129,0625	151,6875	137,5625	725,9375	626,6875	732,875	794,875	835,0625	874,625
12,045	Cer 52:0;4O	[M+H-H2O]+	806,79602	Cer_AP	851,8125	818,625	884,5	193,5	317	280,625	1414,313	1300,375	1407,25	1044,688	1080,688	915	779,0625	765,8125	855,4375	8036,5	8175,875	7890,188	1495,875	1461,875	1401,375	3586,125	3318,375	3316,188	1892,938	2103,625	2004,813	417,625	466,25	493,75	999,625	922	1015,25	1190,875	1278,813	1357,375
12,509	Cer 52:1;2O|Cer 14:0;2O/38:1	[M+H-H2O]+	772,79053	Cer_NDS	241,8125	285,1875	298,625	56,3125	42,5	53,9375	155,75	140,625	142,8125	414,125	341,75	363,1875	141,6875	161,8125	128,5	1089,875	1203,875	1322,688	331,875	317,8125	319,0625	543,5	645,25	635,0625	611,5625	669,375	677,125	92,1875	117	126,5	296,125	334,0625	275,125	371,1875	375,8125	396,3125
11,872	Cer 52:1;4O	[M+H-H2O]+	804,78027	Cer_AP	1084,688	1058,188	1092,625	203,4375	292,125	215,125	2464,688	2457,375	2287,938	1602,438	1630,75	1291,188	943	775,9375	792,125	4826,563	4676,125	5087,875	1439,5	1593,875	1401,938	3149,125	3080,375	2998,563	1829,625	1804,938	1812,063	589,3125	658,1875	698,8125	1082,625	1192,938	985,875	1359,313	1710,125	1565,625
11,055	Cer 52:2;4O|Cer 14:1;3O/38:1;(2OH)	[M+H-H2O]+	802,76471	Cer_AP	342,1875	386,1875	427,375	93,8125	150,0625	128,3125	713,25	716,5625	655,0625	1293,938	1158,125	1165,563	325,4375	281	319	1524,313	1539,313	2027,938	637,5625	653,75	664,25	3710,75	3590,188	3450,813	1223,313	1426	1434,313	813,5	815,0625	963,5625	1054,313	1115,188	1253	1001	922,3125	852,25
12,141	Cer 53:0;4O|Cer 15:0;3O/38:0;(2OH)	[M+H-H2O]+	820,81158	Cer_AP	887,9375	899,9375	893,125	288,5	278,375	213,6875	1717,938	1752,063	1737,25	1382,75	1205,625	1263,938	937,875	1037,625	1041,375	9141,563	9585,625	9162,5	1895,938	2036,875	1809,313	5222,313	4890,125	4870,813	2709,813	2555,938	2694,188	476,375	526,875	584	1016,938	1279,313	1164,813	1774,688	1742,188	1378,875
11,967	Cer 53:1;4O	[M+H-H2O]+	818,79602	Cer_AP	808	702,4375	617	150,25	190,875	224,5	1428,5	1277,063	1358,75	1042,375	1059,063	1148,813	679,5	669,0625	659,625	3393,438	3112,125	3494,313	1143,563	1099,563	1108,5	2839,625	2622,688	2602,813	1341,875	1614,75	1426,688	448,5	425,0625	371,6875	911,0625	848,375	911,1875	915	873,8125	947,0625
10,54	Cer 54:0;2O|Cer 16:0;2O/38:0	[M+H]+	820,84802	Cer_NDS	1180,875	1136,125	1483,438	1236,625	1257,375	1160,375	1238,813	1404,688	1525,75	1241,563	1245,313	1211,5	1223,438	1225,875	1530,563	1212,188	1160,375	1404,813	1315,125	1281,438	1183,75	1247,875	1205,063	1445,813	1294,5	1368,625	1234	1189,25	1312	1539,5	1256,5	1398,5	1379,313	1310	1392,875	1395,875
12,815	Cer 54:0;2O|Cer 24:0;2O/30:0	[M+H-H2O]+	802,83752	Cer_NDS	597,25	588,125	513,5625	4,0625	37,4375	53,3125	553,1875	442,9375	477,875	982,5625	967,1875	1123,938	320,125	235,375	297	3778,563	3941,813	3841,75	814,6875	813,125	787,8125	2317,563	2464,438	2352,188	1498,375	1364,125	1524,438	101,8125	151,3125	96,0625	662,0625	629,3125	709,375	772,9375	942,625	952,25
12,395	Cer 54:0;3O|Cer 16:0;2O/38:0;O	[M+H]+	836,8429	Cer_HDS	2946,938	3100,125	2963,5	282,875	231,3125	289,8125	3479,188	3525,813	3493,25	4655,5	4635	4629,438	2833,313	2750,563	2964,688	31962,13	33112,31	31134	5833	5894,375	5947,5	21801	21663,19	21795,56	9149,063	9149,688	9322,438	1444,125	1592,5	1356,313	4694,25	4581,313	4428,563	4953,188	5076,25	4940,625
12,237	Cer 54:0;4O|Cer 16:0;3O/38:0;(2OH)	[M+H-H2O]+	834,82727	Cer_AP	4179,063	4366,188	3981,75	515,1875	512,625	468,5	5817,875	5893,375	6046,125	5352,625	5158,063	5289,563	4180,563	3840,125	3892,375	59853,94	59629,94	59195,88	8355,625	8690,188	8556,438	26677,06	27068,63	26204,06	12515,44	12705,31	13532,5	1625,25	1664,313	1904,75	5878	5334,063	5766,875	6807	6466,813	7184,625
11,993	Cer 54:1;4O	[M+H-H2O]+	832,81158	Cer_AP	3957,875	3620,938	4130,188	503,1875	426,0625	472	8804,875	8870,875	9245,938	5846	5633,875	5390,75	2817	2616,188	2826,5	10587,5	11698,25	11112,06	5610,813	5765,5	5422,375	14456,31	14417	14207,75	7713,25	8040,813	7629,938	1485,25	1366,625	1481,063	4268,313	4021,563	3818,563	5565,063	5957,813	5469,5
11,881	Cer 54:2;4O	[M+H-H2O]+	830,79602	Cer_AP	512,625	511,1875	536,875	78,5625	138,0625	91,8125	439	566,5625	446,1875	1006,188	914,5625	933,8125	499,25	462,4375	425,375	2187	1941,75	1943,813	860,0625	752	764,3125	1954,938	1954,938	2009	1150,375	1080,688	1045,125	320,25	334,8125	397,9375	716,5625	667,125	692	746,25	867,0625	752,4375
12,48	Cer 55:0;3O|Cer 17:0;2O/38:0;O	[M+H]+	850,85858	Cer_HDS	2836,5	3144,875	3040,125	261,25	298,75	217,0625	5075,25	4741,75	4812,625	6909,813	7105,813	7218	3923,813	3735,188	3735,75	34793,25	35340,44	35678,75	7788,188	7615,125	7083,5	32998,63	32514,06	32421,69	12222,56	12509,13	12188,81	1769,125	1623,688	1580,375	5844,75	6089,375	5900,938	5889,563	6216,438	6374,5
12,328	Cer 55:0;4O|Cer 17:0;3O/38:0;(2OH)	[M+H-H2O]+	848,8429	Cer_AP	3920	4203,188	3954,313	411,375	316,3125	426,1875	8416,438	8251,5	8231,188	7457,625	7584,188	7397,313	4515,563	4538,563	4430,5	53532,81	52806,5	51663,75	10437,25	10425,13	10949	41573,06	43330,44	41812,38	15556,5	15377,44	16530,94	2079,25	1827,75	1872,438	7377,625	7524,75	7420,813	8341,5	8596,438	8632,438
12,16	Cer 55:1;4O	[M+H-H2O]+	846,82727	Cer_AP	2024,625	1916,625	2131	259,4375	266,5625	238	4176,875	4179,375	3848,75	3122,375	3109,063	3351,75	1704,188	1821,063	1646,125	15567,38	16320	15965,06	3873,563	3840,188	3739,938	12495,5	11662,94	11596,19	5310,5	4963,625	5510,188	898,875	898,4375	917,625	2601,563	2631,5	2817,438	3209	3157,875	3296,313
11,976	Cer 55:2;4O	[M+H-H2O]+	844,81158	Cer_AP	429,125	418,4375	381,25	90,5	101,0625	73,9375	398,1875	332,1875	291,0625	570,125	768,625	629,8125	324,375	345,1875	250,125	1395,375	1369,063	1319,25	577,875	552,8125	476,8125	1690,75	1628,5	1584,938	728,4375	907,9375	740,25	147,875	196,6875	203,875	525,0625	479,4375	544,625	486,8125	547,625	418,5625
12,963	Cer 56:0;2O|Cer 18:0;2O/38:0	[M+H-H2O]+	830,86877	Cer_NDS	500,5625	568,5625	541,9375	27,8125	36,375	20,75	388,3125	446,25	380,75	1110	1107,375	1122,625	311,75	239,5	292,4375	3906,875	3948,188	3955,938	884,5625	994,25	939,6875	2851,938	2722,063	2996,25	1567,75	1480,25	1749	122,8125	95,5	40,375	781,875	674,5625	782,9375	815,375	920,125	948,375
12,417	Cer 56:0;4O|Cer 18:0;3O/38:0;(2OH)	[M+H-H2O]+	862,85858	Cer_AP	21101,13	22086	22038,06	962,875	1310,438	1094,563	27548,44	27584,06	27504,56	31359,56	31256,81	31653,63	20383,25	19153	19794,63	225001,3	227287,2	220980,5	46839,56	46431,19	47632,75	184988,5	186592,6	193039,9	75024,38	72232,5	72518,31	8865,563	9552,938	8734,25	33377,5	35717,56	35655,13	36164,63	36819,63	36974,94
12,255	Cer 56:1;4O|Cer 18:1;3O/38:0;(2OH)	[M+H-H2O]+	860,8429	Cer_AP	12440,56	12054,25	11912,94	879,3125	930,8125	795,3125	19699,19	18678,44	18943,06	17731,94	17525,19	17384,13	10502,38	10041,31	10244,56	133331,4	137964,9	134196,6	23310,25	25023	23353,38	95148,38	91188,5	93649,75	36690,63	35214,31	37402,94	5077,875	5130,188	4792,063	17612,19	17784	18191,38	22858,44	21771,5	21817,06
12,084	Cer 56:2;4O|Cer 18:1;3O/38:1;(2OH)	[M+H-H2O]+	858,82727	Cer_AP	1046,125	1071,75	1034,125	121,4375	112,375	104	692,375	863,5	789,6875	2274,813	2029	2289,375	945,3125	783,625	855,375	5716	6046,688	6076,438	1469,5	1530,563	1591,875	5196,375	5389,063	5407,563	2701,563	2926,438	2803,188	589,625	571,0625	607,6875	1417,125	1328,438	1351,625	1663	1604,75	1468,5
12,641	Cer 57:0;3O|Cer 19:0;2O/38:0;O	[M+H]+	878,88989	Cer_HDS	5616,25	5843,375	5665,188	367,375	302,3125	432,25	8059,188	7595,625	8368,563	16877,94	17347,5	16989,75	7556,875	7446,875	7604,063	68581,13	67855,44	67196,31	14371,06	14498,19	14668	69555,63	71701,63	70303,5	26510	27271,06	27932,44	3225,813	3178,313	3222	11886,38	12035,38	11023,25	12189,25	11356,19	12267,75
12,497	Cer 57:0;4O|Cer 19:0;3O/38:0;(2OH)	[M+H-H2O]+	876,87421	Cer_AP	11887,94	12279,75	11566	703,0625	780,25	712,0625	16473,75	16825,5	16588,63	22437,5	22522	22454,5	12238,38	12765,38	12600,31	126235,2	124867,3	127206	28214,63	28196	27431,88	125404,7	124397,9	128387,1	48418,81	47756,38	48240,88	4775,563	5508,875	5288,125	20752,31	20314,69	21208,25	21542,56	21828,63	22536,94
12,338	Cer 57:1;4O	[M+H-H2O]+	874,85858	Cer_AP	4596,188	4507,438	4683,125	375,875	370,4375	375,1875	6792,25	6579,625	6756,563	8519,375	8250,5	8607,125	4394,438	4208,813	4187,688	45581	44953,06	44556,19	9869,563	9918,313	9871	41516,19	39998,19	40134,5	16071,13	15972,19	16576	2050,25	2053,313	2035,563	7326,438	7575,125	7382,938	8547,813	8383,25	8029,5
12,167	Cer 57:2;4O	[M+H-H2O]+	872,8429	Cer_AP	529,3125	477,5625	578,625	72,9375	79,375	46,4375	396,125	411	458,0625	1091,375	1086,625	1120,438	462,125	475,5	471,9375	2242,313	2498,438	2297,25	794,0625	709,6875	779,875	2773,375	2590,688	2629,563	1313,125	1273,625	1338,875	274	277,9375	312,1875	660,5625	662,3125	640,9375	746,3125	756,8125	734,1875
12,419	Cer 57:4;4O|Cer 19:1;3O/38:3;(2OH)	[M+H-H2O]+	868,81158	Cer_AP	339,0625	310,4375	378,875	147,0625	82,0625	104,0625	418,6875	272,9375	353,125	415,9375	460,4375	469	390,375	368,5625	401,625	1354,5	1450,125	1359,5	588,4375	613,75	563,75	1528,438	1209,625	1431,625	758,375	678,1875	792,625	343,25	329,6875	299,8125	414,125	412,5625	530,9375	475,6875	437,5	479,5
12,728	Cer 58:0;3O|Cer 20:0;2O/38:0;O	[M+H]+	892,90552	Cer_HDS	11365,25	11144,56	11016,13	411,4375	426,6875	419,1875	9076	9404,063	9559,375	25939,19	25257,31	25889,31	10785,75	10511	10450,75	100276,6	102360,8	100724,8	21360,81	21476,88	21412,31	98410,06	99142	97670,19	40041,31	38647,44	41373,38	4632,25	4491,25	4376,063	17377,13	16833	16540,94	16005,81	16455,38	15864
12,59	Cer 58:0;4O|Cer 20:0;3O/38:0;(2OH)	[M+H-H2O]+	890,88989	Cer_AP	39792,5	39182,31	38640,56	1086	985,375	1003,688	28530,5	27965,44	27395,25	48996,69	49660,81	50637,31	27029,75	27058,56	26838,44	268835,3	270781	267286,3	65726,25	67166,19	64527,25	243779,4	244378,6	243103,6	109143,4	107079,3	109498,3	12092,19	13001,38	11685,31	46293,69	47849,75	48140,13	46115,5	44380,81	47052,06
12,266	Cer 58:2;4O|Cer 20:1;3O/38:1;(2OH)	[M+H-H2O]+	886,85858	Cer_AP	2236,563	2118,875	2097,813	137,5	105,4375	138,4375	971,9375	888,25	997,5625	4150,188	3995,375	3970	1531,625	1515,313	1534,125	12360,75	12512,94	12465,31	2662	3025,438	2780,25	10587,25	10517,88	10250,13	6008,688	5414,5	6241,375	1058,125	1064,375	1108,125	2658,75	2481,563	2360,563	3003,188	2747,688	3126,313
12,788	Cer 59:0;3O|Cer 21:0;2O/38:0;O	[M+H]+	906,9212	Cer_HDS	6204,438	5919,188	5977,688	382,3125	350,25	302,75	6087,25	6039,188	5805,313	18119,31	17701,56	18068,63	7355,563	6857,625	7143,438	53797,75	53615,88	50761,56	13087,56	12809,13	12350,13	54382,88	53525,25	54119,94	24562,31	24435,63	24634,56	2375,5	2396,5	2605,938	9005,813	9980,688	10155,44	9192,063	9133,438	9248,063
12,655	Cer 59:0;4O|Cer 21:0;3O/38:0;(2OH)	[M+H-H2O]+	904,90552	Cer_AP	12998,13	13764,13	13712,56	573,4375	584	572,0625	11671,13	11836,75	11637,69	23118,31	22353	22113,13	11240,94	11744,63	10829	102783,4	105176,7	100186,2	26518,5	25326,75	25100,19	104407,4	104068,3	106567,9	45800,88	46864,69	47155,13	4946,25	4661,375	4680,813	17826,44	17324,63	17164,25	16771	16574,44	17185,88
12,505	Cer 59:1;4O|Cer 21:1;3O/38:0;(2OH)	[M+H-H2O]+	902,88989	Cer_AP	6502	6855,563	6783,75	331,375	306,375	347,75	5457	5428,313	5364,75	10730,88	11224,44	10709,13	5742	5292,125	5843,5	49137,31	51569,88	50873,13	12698,81	12436,63	12151,56	47088,56	48114,75	46408,81	22432,25	22061,81	22396,81	2472,313	2835,188	2930,438	8113,625	8039,5	8279,625	9645,313	9096,563	8875,688
12,349	Cer 59:2;4O|Cer 21:2;3O/38:0;(2OH)	[M+H-H2O]+	900,87421	Cer_AP	672,125	724,5	783,375	50,9375	96,375	70,375	460,375	468,6875	427,3125	1388,938	1486,125	1371,438	524,375	602	583,6875	3552,5	3702,625	3565,813	1021,25	1001	986,0625	3419,5	3611,563	3612,75	1893,625	1997,5	2075,813	369,5	349,1875	405,875	878	882,75	883,125	1052,938	970,375	987,5
12,577	Cer 59:4;4O|Cer 21:1;3O/38:3;(2OH)	[M+H-H2O]+	896,8429	Cer_AP	460,1875	374,875	443,8125	138,3125	90,875	121	382,75	370,4375	395,6875	498,9375	501,875	502,8125	443,25	438,9375	405,6875	1682,375	1625,625	1644	727,8125	728	624,4375	1454,25	1447	1523,5	906,0625	889,4375	1064,563	327,3125	267,1875	365,5625	511	548,625	551,625	527,9375	519,625	576,625
9,499	Cer 59:9;4O|Cer 21:3;3O/38:6;(2OH)	[M+H-H2O]+	886,76471	Cer_AP	296,9375	257,875	255,6875	150,6875	189,1875	184,5625	679,625	651	726,375	739,125	843,875	760,3125	929,75	815	851,5625	7125,25	6992,563	7031,063	452,5	484,9375	474,8125	1686,063	1609,75	1734,5	1045,75	921,125	981,9375	505,5	426,4375	388,8125	440,5	519,625	506,3125	707,9375	732,25	725,5625
11,181	Cer 60:0;2O|Cer 22:0;2O/38:0	[M+H]+	904,94189	Cer_NDS	1149,813	1233,25	1449,313	1079,25	1077,875	1027,313	1251,25	1111,5	1370,875	1180,75	992	1293,188	1156,125	1178,125	1181,688	947,8125	1099,063	1051,375	1169,688	1465,313	1185,563	1000,313	1109,188	1229,813	971,625	1222,625	1099,688	1064,25	1039,438	1244,313	1233,125	1097,5	1165,688	1083,25	1157,813	1315,188
12,658	Cer 61:1;4O	[M+H-H2O]+	930,9212	Cer_AP	3623,5	3542,313	3605,75	217,0625	202,625	183,6875	2277,875	2302,75	2485,563	6375,375	6041,563	6052,75	2834,5	2953,188	2733	23235,88	23455,63	23243,13	5822	5845,25	5879,125	22221,63	21993,88	21919	11516,56	11756,19	11800,69	1617,438	1435,688	1330,063	4182,875	4201,625	4474,5	4408,438	4704,688	4411,688
13,011	Cer 62:0;3O|Cer 24:0;2O/38:0;O	[M+H]+	948,96808	Cer_HDS	5333,063	5459,25	5469,188	235,25	179,8125	204,1875	3796,875	3758,313	3718	14657,13	14721,13	15463,75	5799,563	5269,063	5586,875	31131,25	29277,81	30357,75	9389,063	9417,5	9336,188	29372,19	28900,44	31269,56	17161,63	16530,5	18072,06	2132,625	2253,5	2188,438	8335,938	8414,125	8833,375	7636,875	7591,5	7817,688
11,48	Cer 63:0;2O|Cer 25:0;2O/38:0	[M+H]+	946,98889	Cer_NDS	1141,813	1097,75	1279,25	1010,063	897,25	965,6875	1129,938	1198,813	1287,188	1104,75	1082	1095,313	1128,875	1088,938	1025,438	978,625	986,625	948,25	1184,813	1319,563	1107,5	1098,875	995	1319,125	1329,5	1091,25	1089,25	1081,25	1123,688	1307,563	1185,125	1187,875	1149,813	1044,188	1051,688	1242,438
12,945	Cer 63:0;4O|Cer 25:0;3O/38:0;(2OH)	[M+H-H2O]+	960,96808	Cer_AP	2579,375	2429,5	2486,688	282,125	269,625	239,6875	2599,25	2299,813	2428,063	4444,938	4868,75	4639,063	2412,188	2242	2204,375	15717,44	14631,38	15478,81	4556,563	4021,75	4172,25	15338,88	15510	16260,94	7113,625	7071,625	7257,25	961,625	872,5625	902,5	2938,563	2964,5	2768,563	2792,875	2708,938	2561,25
12,808	Cer 63:1;4O	[M+H-H2O]+	958,95251	Cer_AP	1255,063	1350,688	1383,125	140,125	156,25	142,3125	970,875	977,5625	1052,25	2344,875	2369,25	2503,438	1126,25	1155	1244,375	7919	8179,063	8492,125	2035,938	2091,938	2293,5	7983,875	7952,313	7736,938	4054,125	3892,125	3708,25	525,6875	619,75	516,3125	1493,125	1482,625	1504,375	1663,75	1691,25	1687,688
12,877	Cer 64:1;4O	[M+H-H2O]+	972,96808	Cer_AP	2140,688	2222,063	2326,625	110,8125	110,1875	137,6875	1240,563	1226,313	1259,875	3047,5	3288,313	3169,875	1594,063	1692,75	1550,313	15990,13	16237,25	14948	3398,625	3130,063	3198	13311,75	12552,88	12921,31	6275,563	5868,563	5968,813	818,9375	947,1875	904,875	2276,188	2323,063	2448,125	2555,188	2409,75	2628,125
12,076	Cer 64:1;4O|Cer 26:1;3O/38:0;(2OH)	[M+H-H2O]+	972,96808	Cer_AP	503,1875	533,6875	391,5	154,4375	115,3125	109,875	428,6875	480	438,3125	739,75	800,8125	739,1875	408,3125	342,625	379,375	1704	1821,438	1677,938	424,375	451,0625	535,875	1971,313	1946,625	1902,188	1228,875	1091	1042,875	993,5625	900,5625	1032,875	1355,875	1199,875	1148,438	723,8125	693,8125	673,0625
13,221	Cer 65:0;3O|Cer 27:0;2O/38:0;O	[M+H]+	991,01508	Cer_HDS	1898,688	1972	1936,875	70,5	146,8125	111,625	1702,125	1749,875	1537,5	5609,188	5879,875	5983,188	2342,25	2297,25	2213,813	8628,625	8394,563	7909,813	3541,188	3685,438	3504,188	8773,125	9004	12917,56	6561	6451,188	8051,125	1029,563	946,0625	957	3521,063	3680,375	3648,25	3324,625	3056,188	3303,125
11,725	Cer 66:0;2O|Cer 28:0;2O/38:0	[M+H]+	989,03583	Cer_NDS	1085,5	1037,75	1256,375	873,0625	852	905,875	1224,563	1071,938	1245	1154,438	1166,188	1137,563	1121,688	1188,125	1242,563	1114	1183	1096,813	1158,313	1154,625	1193,375	1135,688	1106,25	1321,625	1082	1026,75	1239,25	1045	929,25	1155,438	1184,688	1086,125	1113,688	1267,625	1156,313	1412,313
12,998	Cer 66:1;4O	[M+H-H2O]+	1000,99939	Cer_AP	1028,75	1095,813	1092,25	141,625	109,4375	139,25	751,625	899,3125	791,375	1713,188	1792,625	1656,625	827,125	748,375	873,75	7315,5	6628,375	6842,688	1506,125	1617,875	1579,438	6002	6120,625	6150,813	2636,125	2695,813	2847,875	480	435,625	454,875	1157,563	1075,438	1140,313	1256,063	1207,063	1152,25
13,371	Cer 67:0;3O|Cer 29:0;2O/38:0;O	[M+H]+	1019,04639	Cer_HDS	1226,188	1233,813	1300,813	67,4375	71,3125	127,75	1120,125	1156,438	1169,313	3564,188	3540,438	3693,5	1385,875	1343,875	1359,188	5004,563	5140,375	5074,688	2245,563	2631,563	2350,75	5322	5731,125	9626,563	4403,688	4346,375	5592,063	697	656,5625	610,4375	2640,438	2709,063	2586	2422,813	2172,875	2093,438
13,219	Cer 67:0;4O|Cer 29:0;3O/38:0;(2OH)	[M+H-H2O]+	1017,0307	Cer_AP	1069,25	1089,688	1175,875	74,25	121,5	118,9375	1250,938	1260,938	1219,813	3079,75	2909,188	3047,938	1155,125	1134,25	1208,813	7576	6839,25	6990,063	1948,625	2070,125	2091,75	7114,313	7653,438	7572,938	3461,438	3791,125	4070,375	424,625	409,75	496,5	1692,125	1578,688	1683,063	1519,063	1721,938	1612
13,443	Cer 68:0;3O|Cer 30:0;2O/38:0;O	[M+H]+	1033,06201	Cer_HDS	1423,125	1318,438	1440,188	113,5	119,5625	102,3125	1073,813	995,3125	1035	3472,313	3372,25	3377,938	1341,938	1367,25	1456,125	5038,125	5359,625	5050	2243,313	2234,063	2336,75	5597,125	5793	11338,88	4272,188	3949,875	6215,313	909,875	757,625	751,375	2808,75	2651,625	2695,375	2539,563	2528,125	2543,688
13,153	Cer 68:1;4O	[M+H-H2O]+	1029,03064	Cer_AP	827,625	831,875	1004,938	93,125	136,25	96,0625	814,3125	708,125	775,4375	1551,875	1594,438	1579,938	794,125	839,6875	790,875	5752,813	5793,25	6027,938	1474,688	1383,563	1418,125	5715,313	5595,313	5589,938	2186,688	2325,188	2436,625	366,1875	355,5	346,8125	1093,938	1107,75	1177,875	1153,813	1132,813	1092,563
11,586	Cer 68:4;4O|Cer 18:3;2O/50:1;2O	[M+H]+	1040,99438	Cer_EOS	662,5625	640,125	535,375	268,5625	260,375	228,125	961,3125	923,6875	1038,25	1250,625	1375,375	1568,063	432,25	419,5625	615,375	1844,75	1673,563	1660,563	653	663,1875	673,6875	2867,75	2397,938	2369,125	996,8125	837,4375	1072,438	1566,563	1768,063	1698,25	2005,938	1966,438	1853,438	1320,063	1223,75	1530,313
11,48	Cer 69:5;4O|Cer 17:1;2O/52:4;2O	[M+H]+	1052,99438	Cer_EOS	275,625	274,3125	295,4375	180,125	91,75	153	456,8125	512,0625	398,75	993,5	909,9375	993	275,6875	200	254,6875	990,5625	916,25	689,375	441,875	443,25	491,5625	1899,188	1784,813	1802,5	1088,313	1160,063	872,1875	838,8125	1038,438	842,5625	929,0625	1020	883,9375	842,3125	800	728,9375
11,579	Cer 70:5;4O|Cer 18:2;2O/52:3;2O	[M+H]+	1067,01001	Cer_EOS	861,625	866,875	984,875	443,5625	371,5	396,0625	1503,875	1545,063	1508,125	2797,688	2821,563	2799,063	1044,5	783,9375	938,4375	3207,375	3621,625	3335	1305,938	1375	1248,125	5731,625	5816,063	6016,375	3008,875	3071,75	3098,063	3618,5	3757,75	3719,5	3599,938	4091,125	3652,813	2613,625	2369,938	2651
11,579	Cer 70:5;4O|Cer 21:1;2O/31:1;O(FA 18:2)	[M+HCOO]-	1111,00085	Cer_EOS	306,6875	283,0625	262,3125	144	123,875	159	413,6875	440	523,375	618,75	580,9375	671,3125	205,9375	230,75	206,375	809,625	841,6875	761,375	247,9375	302,0625	272,1875	1075,875	1085,25	1197,563	508,75	644,9375	465,25	817,4375	676,0625	708,9375	964,875	864,5	888,5625	548,5	533,4375	471,25
11,78	Cer 72:5;4O|Cer 18:2;2O/54:3;2O	[M+H]+	1095,04126	Cer_EOS	443,3125	348,4375	351,25	178,4375	194	201,3125	621,5	656,75	584,4375	996,6875	848,8125	959,5625	406,9375	337,875	344,75	1273,813	1394,25	1536	381,125	374,625	381,125	1995,688	1964,938	2010,813	721,5625	722,25	741,9375	1148,75	1191,688	1210,25	1293,188	1087,75	1152,813	665,3125	784,5625	755,9375
13,868	Cer 81:6;4O|Cer 15:1;2O/66:5;2O	[M+H-H2O]+	1201,15588	Cer_EOS	725,8125	814,25	693,4375	47,6875	0	55,9375	640,25	575,625	635,125	2110,75	2182,625	2078,438	628,4375	630,5625	646,75	5323,875	5614,188	5465,188	1281,063	1237,188	1313,563	4491,438	4474,875	4635,875	2340,5	2521,75	2506,438	425,9375	371,625	394,1875	1323	1233,688	1324,688	1242,688	1353,125	1476,875
6,67	CL 54:2	[M+NH4]+	1226,81836	CL	2579,313	3005,188	2911,875	4486,438	4518,875	4590,875	3205,125	3384,375	3536,188	3060,688	3065,188	3130,438	6315,625	6013,938	5848,563	3304,5	3071,313	3178,063	3529,313	3647	3433,875	3468,5	3686,875	3422,875	2774,688	3491,813	3349,563	5836,938	6060,188	5457,438	3446,313	3805,438	3161,375	3563,938	3592,25	3526,813
3,138	CL 59:3|CL 17:0_14:1_14:1_14:1	[M-2H]2-	637,4162	CL	2383,813	2485,688	2003,75	353,8125	371,375	354,6875	4195,563	4068,75	3243,5	2991,25	3107,938	3027,563	1795,25	1870,188	1583,125	3667,313	3804,438	3236,063	2738,563	2825,688	2956,313	2739,938	3198,5	3340,938	3177,75	3030,063	2117,375	807,9375	870,5	872,875	2947,625	2243,188	2908,375	2655,438	2689,625	2561,625
1,846	CL 62:6|CL 12:0_12:0_16:0_22:6	[M-2H]2-	655,4162	CL	5033,813	5278,5	4882,063	7851,375	8101,563	8356,875	6841,625	6977,75	6252	5807,938	5862,625	5883,438	11319,94	12035,75	10178,56	6380,375	6464,875	5424,25	5966,313	6143,188	5845,188	5318,563	5845,75	5727,438	5427,125	5296,375	4022,938	8483,688	8933,75	8811,875	5268,313	4752	5126,563	5758,438	5905,938	5715,313
5,261	CL 63:1|CL 16:0_16:0_16:0_15:1	[M-2H]2-	667,4632	CL	1280	1188,375	1105,25	2038,813	1904,25	1949,688	1480,938	1559,438	1240,188	1304,375	1211,625	1281,375	2749,375	2702,25	2437,563	1504,5	1332,188	1224,813	1321,5	1316,688	1258,313	1239,375	1285,125	1327,938	1186,5	1191,125	952	2078,875	2050,188	2059,125	1121,625	1048	1150,813	1194,5	1199,563	1235,813
7,649	CL 72:5|CL 18:1_18:1_18:1_18:2	[M-2H]2-	726,50232	CL	315,875	269,6875	278,0625	334,0625	326,8125	317,3125	396,75	431,75	505,125	435	390,875	398,9375	400,0625	434,875	424,5625	856,625	826	823,5	552,125	578,9375	537,5	320,4375	335,375	359,375	909,0625	951,5	902,375	524,6875	582,9375	594,1875	391,5	388,1875	363,8125	622,3125	566,25	618,9375
6,258	CL 74:6|CL 18:0_18:0_19:1_19:5	[M-2H]2-	739,51007	CL	1952,25	1953,563	1920,063	2204,688	2097,875	2109,5	2087,813	2123,188	2188,813	1976,375	1938,875	1803,063	2159	2287	2383,125	2075,063	2099	2002,75	1918,188	1893,375	1838,625	1934,125	1902,063	1931,313	1719,125	1688,063	1514,5	1784,375	1748,25	1804,563	1710,25	1782,25	1770,375	1803,063	1747,375	1799,875
6,63	CL 84:4|CL 18:0_18:0_26:0_22:4	[M-2H]2-	811,604	CL	1787,5	1721,25	1704,375	1871	1830,688	2003,063	1718,938	1838,438	1868,5	1664,625	1644,375	1615,813	1822,063	1877,688	1898,188	1695,688	1663,125	1780,688	1612,688	1502,75	1552,188	1703,25	1526,938	1570,25	1411,688	1341,313	1290,813	1418,5	1462,688	1525,063	1523,688	1471,563	1405,813	1373,5	1509,375	1542,563
4,813	DG 23:3	[M+Na]+	459,30811	DG	0,07300141	0,08021531	0,07632605	0,06993292	0,0643092	0,07048227	0,09589483	0,09949765	0,09923163	0,120137	0,1022393	0,1047513	0,0862649	0,08538259	0,08262938	0,1045744	0,1057698	0,1169861	0,0546847	0,05638561	0,05621115	0,07366677	0,07932507	0,07295624	0,06727035	0,06880091	0,06420857	0,05201401	0,05425026	0,05153029	0,07207447	0,0643063	0,06691515	0,06630578	0,06110491	0,06364343
3,327	DG 23:4	[M+Na]+	457,29239	DG	0,1057566	0,1082526	0,1101149	0,1096697	0,1068179	0,1047134	0,1192877	0,1227433	0,1203217	0,1240145	0,1089198	0,1187277	0,09049144	0,09992401	0,1010769	0,1163406	0,1296557	0,1328415	0,08899336	0,08810619	0,08331291	0,09844257	0,09999243	0,1044936	0,09351742	0,1033793	0,09909259	0,07330474	0,08075084	0,07710304	0,09859391	0,08601774	0,09501554	0,09314112	0,08349255	0,0920407
4,563	DG 24:3	[M+Na]+	473,3237	DG	0,0812627	0,08058474	0,08288177	0,06323824	0,06571034	0,06630112	0,09766879	0,1028867	0,09442867	0,1021523	0,09239087	0,1002982	0,07634383	0,07091835	0,07648638	0,08877851	0,09953371	0,1039521	0,0669761	0,07055563	0,06674904	0,07874448	0,077478	0,07779985	0,07666718	0,08066195	0,07288667	0,05590287	0,06192136	0,05771022	0,07146413	0,07132911	0,07780704	0,07102895	0,06719191	0,06995057
7,965	DG 30:0|DG 15:0_15:0	[M+NH4]+	558,50922	DG	0,04987499	0,06304988	0,05641625	0,1578153	0,1394193	0,1469702	0,05458057	0,05592567	0,05267041	0,06195131	0,05610556	0,05707246	0,07388686	0,0702419	0,07889076	0,07094795	0,07847232	0,08129133	0,05146151	0,05014279	0,04986722	0,05296973	0,04985474	0,04630562	0,05467388	0,05348172	0,05195219	0,08565067	0,08588658	0,09112725	0,05382817	0,04920677	0,05217638	0,04939339	0,04470278	0,05753301
1,227	DG 30:6	[M+Na]+	551,37073	DG	0,4004281	0,3977209	0,4175897	1,001538	1,000913	0,9374142	0,3728224	0,3834099	0,3705021	0,3882431	0,3702745	0,3872388	0,4090076	0,422709	0,4255116	0,3839703	0,4074526	0,4379871	0,3474059	0,3195881	0,3439561	0,3862511	0,4106229	0,3599468	0,3352666	0,3581584	0,3322345	0,4706084	0,5273322	0,5485021	0,3792418	0,3550867	0,3641237	0,3374636	0,3384013	0,3531667
7,835	DG 30:8	[M+Na]+	547,33942	DG	0,1593793	0,1461811	0,1598255	0,05092695	0,06400029	0,05089059	0,2100465	0,2020362	0,2185716	0,2212687	0,1951879	0,2120243	0,1326238	0,1330837	0,1499198	0,1965543	0,2346369	0,236059	0,1277428	0,12983	0,1339644	0,1674433	0,1663404	0,1593734	0,1514469	0,1711188	0,1522288	0,1002655	0,1107758	0,09210084	0,1546589	0,1463813	0,1457566	0,1574974	0,1467115	0,1480514
8,596	DG 32:0	[M+Na]+	591,49591	DG	0,1034674	0,1076325	0,1181485	0,3923229	0,3938097	0,4053871	0,1278665	0,1231847	0,1187924	0,1322029	0,1156004	0,1304909	0,2040404	0,2108982	0,2247754	0,1235477	0,1304058	0,1307593	0,1045317	0,1097499	0,1013606	0,1097182	0,1059723	0,1160893	0,1008775	0,108554	0,1063597	0,2080343	0,2217699	0,2290792	0,1179363	0,09826925	0,1025839	0,1128825	0,09617694	0,1060835
8,567	DG 32:0|DG 16:0_16:0	[M+NH4]+	586,54053	DG	0,4354249	0,4405971	0,467459	1,519766	1,529597	1,518106	0,4589423	0,4769757	0,5013993	0,5416044	0,4785727	0,4659151	0,8453969	0,8513062	0,8829567	0,5505455	0,6140977	0,6481133	0,4112743	0,4329012	0,4297763	0,4622572	0,4464228	0,457895	0,4736195	0,4311954	0,4472869	0,8590717	0,9282631	0,9341053	0,447095	0,414296	0,417766	0,4459274	0,4066227	0,4641954
8,078	DG 32:1|DG 16:0_16:1	[M+NH4]+	584,5249	DG	0,08838152	0,08706301	0,1002637	0,2446951	0,2381614	0,2590902	0,1239024	0,1200426	0,1293881	0,146366	0,1441279	0,1419725	0,1491441	0,1375964	0,1621595	0,2233678	0,2469934	0,2658182	0,09669881	0,09772956	0,09313313	0,116264	0,1175824	0,116299	0,1521434	0,1498502	0,1467654	0,1524058	0,1761195	0,1698066	0,09999035	0,09818143	0,09556947	0,09430654	0,08569942	0,09700108
7,58	DG 32:2|DG 16:1_16:1	[M+NH4]+	582,50922	DG	0,05060202	0,0481758	0,05526039	0,147369	0,1526585	0,1501957	0,07685407	0,08470642	0,07887175	0,1878812	0,1637736	0,1765692	0,1718823	0,1734165	0,1785547	0,2163877	0,2315853	0,2640785	0,06565482	0,06807322	0,06296388	0,1096161	0,1059215	0,1117883	0,1693855	0,1624892	0,1641972	0,133619	0,1441349	0,1429913	0,07078029	0,07189997	0,07321341	0,06814154	0,06467186	0,07718986
9,116	DG 34:0	[M+Na]+	619,52722	DG	0,2378248	0,221022	0,2334163	0,8158876	0,7929703	0,841302	0,2466006	0,2518963	0,2399822	0,2518319	0,2364762	0,2426552	0,4420483	0,4323246	0,4767033	0,2125771	0,2219847	0,2261077	0,2115755	0,2037397	0,2089136	0,2265185	0,2162237	0,2169171	0,2094635	0,2111616	0,1940367	0,4355564	0,4884381	0,4563827	0,2174537	0,2081752	0,2119005	0,2329512	0,1975564	0,2133836
9,089	DG 34:0|DG 16:0_18:0	[M+NH4]+	614,57178	DG	1,089616	1,110291	1,160636	3,976355	4,192157	4,012743	1,179344	1,230774	1,247904	1,269636	1,137146	1,186669	2,447535	2,389251	2,529146	1,241354	1,288088	1,318585	1,011698	1,035669	1,035229	1,104169	1,093333	1,120276	1,025595	0,9824972	0,9547706	2,283487	2,450971	2,551484	1,026915	1,013924	1,034698	1,099237	1,03809	1,097628
8,641	DG 34:1	[M+Na]+	617,51147	DG	0,03135742	0,03402741	0,03839905	0,09062064	0,102449	0,09366866	0,04492684	0,04397283	0,04458974	0,05580418	0,05005942	0,04711999	0,05568568	0,05209577	0,05867353	0,08525062	0,08655571	0,09320763	0,03826359	0,03876731	0,04418948	0,0516644	0,04514331	0,05045552	0,05342698	0,05435729	0,05204819	0,06275736	0,0603147	0,06336163	0,04264073	0,04148136	0,03959823	0,04254234	0,0433572	0,03818182
8,624	DG 34:1|DG 16:0_18:1	[M+NH4]+	612,55621	DG	0,1682421	0,1719622	0,1923305	0,4191339	0,4207956	0,4264992	0,2128549	0,2238647	0,2382257	0,290919	0,2653656	0,2679701	0,2830319	0,292776	0,3262322	0,5210322	0,575708	0,6204678	0,2196276	0,2338878	0,2366573	0,2759105	0,2895943	0,3010805	0,3474588	0,3280523	0,330745	0,3395151	0,3743142	0,3868828	0,2315043	0,2211827	0,2185936	0,2414443	0,2197585	0,2436664
8,225	DG 34:2|DG 16:0_18:2	[M+NH4]+	610,54053	DG	0,1484782	0,1709771	0,1539712	0,4484029	0,4651136	0,4429523	0,1937616	0,221172	0,2190706	0,4819553	0,4317492	0,4356777	0,452639	0,4508475	0,4513947	0,5982436	0,6366892	0,6807659	0,1889006	0,1757913	0,1911082	0,3213993	0,2877028	0,3148221	0,438613	0,4481964	0,4263873	0,3524707	0,3821943	0,406271	0,1898382	0,1941108	0,1840664	0,1703662	0,1692964	0,1945651
8,225	DG 34:2|DG 16:1_18:1	[M+NH4]+	610,54053	DG	0,1484782	0,1709771	0,1539712	0,4484029	0,4651136	0,4429523	0,1937616	0,221172	0,2190706	0,4819553	0,4317492	0,4356777	0,452639	0,4508475	0,4513947	0,5982436	0,6366892	0,6807659	0,1889006	0,1757913	0,1911082	0,3213993	0,2877028	0,3148221	0,438613	0,4481964	0,4263873	0,3524707	0,3821943	0,406271	0,1898382	0,1941108	0,1840664	0,1703662	0,1692964	0,1945651
7,749	DG 34:3	[M+Na]+	613,48022	DG	0,01249796	0,01338754	0,01557756	0,0403513	0,03523822	0,042007	0,01733954	0,01569012	0,01708218	0,06106582	0,06121922	0,05949128	0,05906957	0,05255885	0,05751998	0,05558214	0,05976395	0,06544049	0,02145143	0,0212992	0,0210031	0,03611848	0,03407366	0,03491343	0,05067198	0,05211169	0,0453047	0,0383268	0,04448494	0,0408348	0,02311304	0,0236185	0,0236812	0,02020569	0,0187192	0,02104298
7,745	DG 34:3|DG 16:1_18:2	[M+NH4]+	608,5249	DG	0,02979084	0,02911923	0,03345358	0,1065218	0,09435105	0,1112512	0,04799389	0,05717279	0,05465001	0,273927	0,2609928	0,2435539	0,2448644	0,2439853	0,2474388	0,2647349	0,2871404	0,306732	0,06917131	0,07615944	0,07709616	0,1562092	0,156962	0,1547426	0,2303716	0,2296083	0,2205277	0,1779555	0,1761473	0,1970251	0,08659162	0,08149792	0,08000745	0,07223434	0,07182604	0,08057345
9,577	DG 36:0	[M+Na]+	647,55847	DG	0,1581286	0,1552937	0,1479316	0,4984243	0,5544779	0,5627505	0,1527141	0,1450051	0,1514355	0,1679578	0,1542658	0,1602411	0,2875733	0,2851216	0,2919686	0,1289829	0,149397	0,1414182	0,12931	0,1404045	0,1301035	0,1251652	0,136514	0,1321093	0,1304704	0,1241188	0,1261567	0,2905321	0,3066489	0,3015461	0,1377675	0,1258367	0,1300201	0,1469902	0,1354887	0,1282674
9,55	DG 36:0|DG 18:0_18:0	[M+NH4]+	642,60309	DG	0,7868046	0,8012031	0,8296338	2,860469	2,960772	2,959951	0,8529512	0,8909115	0,908025	0,846556	0,8057494	0,8509676	1,745881	1,773222	1,812528	0,879053	0,9180006	0,9642377	0,7192287	0,7192492	0,7510849	0,7868353	0,7824417	0,784803	0,6987889	0,6993284	0,6582928	1,627498	1,70121	1,77967	0,7213039	0,693562	0,7270967	0,7816659	0,7323687	0,7701827
9,136	DG 36:1|DG 18:0_18:1	[M+NH4]+	640,58752	DG	0,1366813	0,1315225	0,143617	0,3251929	0,3182473	0,3132389	0,1660006	0,155071	0,1707488	0,1784205	0,1589026	0,1830074	0,174153	0,1927203	0,1910631	0,2752628	0,3106791	0,3299336	0,1444691	0,1448216	0,1551341	0,1827594	0,1790473	0,1916354	0,1950759	0,1939433	0,1855099	0,2061356	0,2358537	0,2533723	0,1459959	0,1371943	0,154393	0,1517379	0,142553	0,1702202
8,736	DG 36:2	[M+Na]+	643,52722	DG	0,03447758	0,03675417	0,04167691	0,1372138	0,1264119	0,1117725	0,06319983	0,0625378	0,0604225	0,1101403	0,1008342	0,09922963	0,1037166	0,09372246	0,1060664	0,1334784	0,1437266	0,1560747	0,05888552	0,05888273	0,062546	0,08287112	0,09054095	0,07558924	0,09030534	0,1006959	0,09532229	0,1014195	0,09927385	0,1016095	0,0529558	0,05231512	0,05363006	0,05752979	0,05002999	0,0506236
8,729	DG 36:2|DG 18:1_18:1	[M+NH4]+	638,57178	DG	0,1910613	0,1988736	0,2178034	0,639918	0,6470307	0,5940493	0,3406204	0,3196007	0,3498501	0,6753825	0,629743	0,6339983	0,6166315	0,6063766	0,6692859	1,007291	1,082141	1,121412	0,3673139	0,3584585	0,3672575	0,5499794	0,5476329	0,5745917	0,6697527	0,7089155	0,6127524	0,5905141	0,6472883	0,624154	0,328101	0,3092235	0,3154484	0,3047028	0,2844042	0,3169793
8,333	DG 36:3|DG 18:1_18:2	[M+NH4]+	636,55621	DG	0,09414149	0,10787	0,1032989	0,3419458	0,3034745	0,2925069	0,1296243	0,1621974	0,14028	0,5840611	0,504916	0,5258535	0,5376621	0,5703795	0,5492982	0,6170298	0,6957545	0,7025839	0,2523809	0,2526957	0,2756718	0,4124439	0,3940725	0,4346173	0,5365739	0,5412422	0,5079608	0,4572434	0,5224426	0,4848901	0,2192208	0,2177763	0,1878215	0,2539994	0,205569	0,2288639
7,906	DG 36:4|DG 18:2_18:2	[M+NH4]+	634,54053	DG	0,0337419	0,03048261	0,03687261	0,08347318	0,09270719	0,08792365	0,03643689	0,03731212	0,03431852	0,1602028	0,1366724	0,1523899	0,1693277	0,146413	0,1556875	0,1775371	0,1762531	0,1799253	0,06246125	0,0572543	0,06406914	0,1015447	0,09605034	0,09086309	0,1616025	0,1416237	0,1348232	0,1247047	0,1363059	0,1294122	0,06327726	0,05914975	0,06009052	0,05842768	0,05806286	0,06501745
9,863	DG 37:7	[M+Na]+	647,4646	DG	25,53827	25,5329	25,92444	0,4550329	0,4331742	0,4513363	35,53561	35,7401	34,89273	40,02185	37,02137	38,0628	5,891669	5,893555	6,254987	21,06519	22,70729	22,67708	27,95054	28,16491	27,78544	29,88045	30,29608	29,97267	24,93009	24,58236	23,28951	2,207887	2,352204	2,316448	30,0403	29,48664	30,13301	28,07578	26,42626	27,07272
5,315	DG 38:5	[M+Na]+	665,51147	DG	0,03899987	0,0331434	0,03656821	0,167065	0,1467229	0,1488924	0,04388832	0,03969298	0,03846838	0,04058782	0,04343423	0,04328386	0,08237986	0,07894496	0,07004225	0,04197229	0,04255995	0,044285	0,03864872	0,03734206	0,03783344	0,03943447	0,04108677	0,03626693	0,03652077	0,03418786	0,03084898	0,07755069	0,09162597	0,0889251	0,03754391	0,03463419	0,03490667	0,03572511	0,03393815	0,03558209
9,71	DG 40:2	[M+Na]+	699,58978	DG	8,911417	9,384158	8,873485	33,01316	33,11433	34,31497	9,368675	9,855718	9,671421	9,585112	8,60991	8,923732	19,5096	18,91667	18,72564	9,927358	10,15241	10,58168	8,24996	8,133936	8,254843	8,819299	8,964485	8,791333	8,385803	8,266074	7,907738	19,00813	20,45817	20,11419	8,073133	8,100159	8,342069	8,604056	8,092487	8,870651
6,222	DG 40:5	[M+Na]+	693,54279	DG	0,04047556	0,03778331	0,03956373	0,1478757	0,1404013	0,1629346	0,04222347	0,04541835	0,04250466	0,0438548	0,04308934	0,04431666	0,07469402	0,07090927	0,08064657	0,04303544	0,04734741	0,04624552	0,03850652	0,03862597	0,04012271	0,04677817	0,04363642	0,04036441	0,03941569	0,03580986	0,03619605	0,09431677	0,09315833	0,08873039	0,03694316	0,03843573	0,0374376	0,03681365	0,03976996	0,04418329
10,406	DG 42:1|DG 23:0_19:1	[M+NH4]+	724,6814	DG	0,0360355	0,02462006	0,03908285	0,08219031	0,0754301	0,06431372	0,04729077	0,04277431	0,0493562	0,08056513	0,07423544	0,07904748	0,03738249	0,03581102	0,04622075	0,1161216	0,1327673	0,1196227	0,03411017	0,03467709	0,03277041	0,0747838	0,07033455	0,07110327	0,08949687	0,08623972	0,07834429	0,07366619	0,06642558	0,07578639	0,05261069	0,05241863	0,04563941	0,04607857	0,04625425	0,04746398
9,708	DG 42:5	[M+Na]+	721,5741	DG	0,5940945	0,5913169	0,5636463	2,142284	2,090264	2,151653	0,5685115	0,5825551	0,5701499	0,5574453	0,5381995	0,561018	1,21358	1,19339	1,161926	0,4242065	0,4525113	0,4666556	0,5197284	0,5231717	0,5047467	0,5187185	0,5351135	0,4836577	0,5285608	0,5137911	0,4886322	1,234775	1,317469	1,252003	0,5188403	0,484496	0,5221127	0,5398403	0,5026344	0,515733
6,469	DG 44:6	[M+Na]+	747,58978	DG	0,008438719	0,007705314	0,009652702	0,03992008	0,02102819	0,03021289	0,01339562	0,01328903	0,008242935	0,01224299	0,0150174	0,01085562	0,01378837	0,01709286	0,01971227	0,04042337	0,03946975	0,03993132	0,02934055	0,02718571	0,02955151	0,02267897	0,0249846	0,02297553	0,07307263	0,06323889	0,06132267	0,0523624	0,06129913	0,05406624	0,02219913	0,02681154	0,02388931	0,02340982	0,02314453	0,02491685
6,339	DG 45:7	[M+Na]+	759,58978	DG	1,743647	1,757968	1,822221	3,64533	3,719707	3,770313	1,802937	1,819091	1,824399	1,837646	1,596294	1,679956	1,799389	1,817505	1,937357	2,039154	2,076741	2,482101	1,735747	1,490196	1,592117	1,632857	1,61608	1,65117	1,475697	1,486808	1,283226	1,892885	1,976882	1,986061	1,362215	1,435026	1,347145	1,356598	1,272505	1,433692
6,089	DG 45:9	[M+Na]+	755,55847	DG	0,1879974	0,193165	0,2015685	0,5338812	0,5419669	0,520624	0,2008575	0,1956953	0,1920214	0,2186448	0,179617	0,2088186	0,2439996	0,240258	0,2472349	0,18611	0,2105153	0,2126996	0,1650732	0,1680879	0,1753953	0,1819648	0,1743485	0,1806101	0,167498	0,1725645	0,1610611	0,2510904	0,266631	0,2710776	0,169256	0,1523315	0,1766022	0,1726939	0,1608082	0,1704533
8,081	DG 47:5	[M+Na]+	791,6524	DG	0,06320384	0,06011201	0,07048061	0,2311117	0,2298649	0,2345789	0,06328065	0,05914468	0,06640188	0,07202253	0,06784868	0,06426185	0,1222992	0,1125405	0,1216416	0,07795595	0,0827026	0,08176005	0,05609485	0,05748399	0,05838535	0,06496348	0,06653552	0,06565537	0,06529584	0,0727189	0,06171541	0,1403124	0,1610373	0,156793	0,06056428	0,06072431	0,058392	0,06476521	0,05879075	0,06430925
6,601	DG 48:12	[M+Na]+	791,55847	DG	0,2359336	0,2289736	0,2639273	0,7033502	0,5912055	0,7092862	0,243186	0,2295536	0,2296826	0,2451488	0,2271047	0,2149752	0,2885002	0,275615	0,3060706	0,2528491	0,243256	0,2554252	0,2255763	0,22306	0,2397975	0,2596656	0,2477033	0,218952	0,2458039	0,2512548	0,2489126	0,3538294	0,3597383	0,3391124	0,2809418	0,2375243	0,2281756	0,250248	0,2268691	0,2394838
10,948	DG 49:7	[M+Na]+	815,6524	DG	0,02338607	0,02615937	0,02874194	0,05970225	0,05373994	0,05496314	0,02941378	0,03451422	0,0345822	0,04011246	0,03694528	0,0365997	0,04638994	0,0475286	0,04529884	0,07011974	0,07340199	0,08379718	0,02754528	0,0260196	0,02737428	0,04019087	0,03905532	0,04012701	0,03992253	0,04244901	0,03731027	0,04050421	0,03761717	0,04420988	0,02718411	0,02712834	0,02607748	0,02527633	0,02541229	0,02856676
10,707	DG 49:8	[M+Na]+	813,63672	DG	0,01565274	0,01693234	0,01864365	0,03191019	0,04090899	0,02980021	0,02397472	0,02127783	0,02125639	0,03375095	0,03987041	0,02904369	0,03281002	0,04364241	0,04187062	0,08393663	0,0811425	0,09196372	0,01746095	0,01471774	0,01610662	0,03387803	0,032926	0,03049838	0,0333802	0,03485556	0,03116026	0,02403863	0,02389556	0,03104335	0,02178691	0,02020589	0,01675251	0,02014726	0,02012568	0,02145458
10,176	DG 50:14	[M+Na]+	815,55847	DG	0,134431	0,129064	0,1366334	0,3839896	0,3841341	0,415096	0,1470043	0,1422963	0,1644125	0,1529652	0,1440129	0,1519697	0,237937	0,2518938	0,2514692	0,1509943	0,1686068	0,1675853	0,130172	0,1187166	0,1254705	0,1367409	0,142265	0,1439609	0,1244194	0,1244086	0,1143309	0,2559722	0,2563595	0,2773503	0,1357671	0,1237822	0,1277004	0,1235557	0,1260291	0,1254437
10,994	DG 51:8	[M+Na]+	841,66803	DG	0,03552485	0,03880364	0,03832405	0,07202432	0,06779552	0,07349053	0,07920992	0,07501701	0,08065258	0,1537621	0,1213655	0,1353554	0,1370544	0,1473663	0,1472652	0,2546012	0,2547168	0,238006	0,0475362	0,05073173	0,05633531	0,1257524	0,1231236	0,1224745	0,1309773	0,1237377	0,1129985	0,08038568	0,07173312	0,09276843	0,07041281	0,06618511	0,06997553	0,07181307	0,07790145	0,07227792
10,745	DG 51:9	[M+Na]+	839,6524	DG	0,01394769	0,01142163	0,01330114	0,02636903	0,02945712	0,02352305	0,01848312	0,0140462	0,01484702	0,04307184	0,04023659	0,03727035	0,05905626	0,05146018	0,06476094	0,1328612	0,1371733	0,1389979	0,01333123	0,01533024	0,01372954	0,053774	0,05509391	0,0510074	0,04343313	0,04610874	0,0416275	0,02460475	0,02819082	0,03303224	0,02195946	0,0247508	0,01937219	0,02117123	0,02444081	0,02389996
10,816	DG 53:10	[M+Na]+	865,66803	DG	0,01068472	0,007700916	0,01184971	0,01573949	0,01434242	0,01387925	0,00857077	0,01017125	0,01538654	0,04715439	0,03509312	0,04769675	0,05536192	0,06285542	0,0520024	0,09534054	0,10841	0,1099959	0,01289574	0,01441738	0,0136175	0,05099737	0,04629097	0,04705482	0,03986035	0,05008026	0,04263698	0,0226146	0,02765681	0,02726492	0,0268358	0,02069206	0,02415556	0,02245965	0,01998358	0,0229557
11,095	DG 55:10	[M+Na]+	893,69928	DG	0,03217532	0,03678936	0,03423003	0,03171615	0,02899375	0,03630543	0,04888289	0,04737	0,04867064	0,1437748	0,1317801	0,1325431	0,2051624	0,1837312	0,1851702	0,2519572	0,26007	0,2617439	0,05793456	0,06052	0,06015983	0,17667	0,1941385	0,1756925	0,1313753	0,1535415	0,1371418	0,09934223	0,1140588	0,1133945	0,07559271	0,06971691	0,07367553	0,08707727	0,08430454	0,08370886
10,877	DG 55:11	[M+Na]+	891,68372	DG	0,01067173	0,008963145	0,007499814	0,01400383	0,009355671	0,01437882	0,01091854	0,006170774	0,007374831	0,03309849	0,02903421	0,02490353	0,0459021	0,0398334	0,05033461	0,07424887	0,07664648	0,08580276	0,01420517	0,01309225	0,01392939	0,03817063	0,04195467	0,04333039	0,03034846	0,02823845	0,03010423	0,02201799	0,02551151	0,02402429	0,01555249	0,02130369	0,01564771	0,01877275	0,0184031	0,0175111
10,454	DG O-40:6|DG O-16:0_24:6	[M+NH4]+	672,59253	EtherDG	693,9375	669,1875	601,5625	784,0625	785,9375	853,4375	769,75	749	753,0625	656,3125	711,8125	664,625	1093,563	1093,188	1103,813	767,75	894,875	737,625	947,625	786,3125	857,25	827,5	965,25	914	855,25	924	775,125	882,0625	996,625	966,375	802,4375	782,375	801,9375	863,375	951,3125	888,9375
10,804	DG O-42:6|DG O-18:0_24:6	[M+NH4]+	700,62378	EtherDG	394117,8	389288,6	411064,8	430378,1	421391,5	430859,1	448811,4	445336,9	454897,9	394689,1	395600,1	389310,9	649843,5	632807,1	634214,6	498099,9	516619,6	498094,3	515457,9	517700,5	521799,9	609347,1	586613,7	608652,6	555590,8	537229,6	567948,6	559710,7	579180,8	578522,6	505159,9	507586,8	518999,9	526397,4	530691,6	540652,1
11,067	DG O-44:6|DG O-20:0_24:6	[M+NH4]+	728,65509	EtherDG	1810,75	1924,125	1746,875	1927,375	2001,375	1975,438	2023,688	2294,688	2145,125	2048,063	2102	1824,25	3068,313	3207,25	3225,25	1842,563	2029,438	1819,625	2328,063	2355,875	2186,25	2264,188	2269,125	2332,625	2074,938	2128,875	2118,375	2420,938	2451	2509,875	2033,625	2098,375	2021,938	2262,125	2086,688	2198,188
12,022	DG O-47:1|DG O-23:0_24:1	[M+NH4]+	780,78027	EtherDG	358,0625	357,4375	457,3125	195,8125	220,4375	202,375	420,9375	470,75	328,125	416,5	420,875	394,8125	367,125	345,6875	401,4375	1313	1157,313	1170,313	458,5625	468,75	447,5625	1068,75	1038,563	1180,875	616,875	589,1875	636,1875	262,5625	278,4375	323,375	452,1875	400	523,375	508	520,125	579,9375
6,701	DGTS 34:2|DGTS 16:0_18:2	[M+H]+	736,60858	DGTS	1515,563	1309,375	1937,375	1674,5	1701,375	1210	1509,375	1644,125	1624,563	1645,563	1586,75	1443,063	1449	1150,5	1699,313	1400,063	1135,125	1748,625	1557,188	1168,313	1353,5	1362,75	1663,063	1653,563	1614,438	1323,563	1235,125	1484,188	1449,125	1627,375	1433,625	1878	1468,313	1343,75	1254,625	1525,75
7,51	DGTS 36:2|DGTS 18:1_18:1	[M+H]+	764,63989	DGTS	1810,625	1623,938	1779,25	1657,5	1537,375	1511,188	1552,625	1673,438	1625,875	1674,563	1499,375	1529,563	1621,188	1451,875	1704,188	1540	1588,813	1723,25	1623,875	1720,688	1636,375	1674,625	1705,813	1677,125	1405,313	1339,125	1290,313	1550,938	1746,625	1834	1606,563	1570,375	1644,813	1569,688	1680,938	1706,938
2,056	FA 14:0	[M-H]-	227,20171	FA	1663,438	1657,375	1487,75	1351,688	1377,5	1361,063	2611,313	2695,875	2510,688	1856,313	1889,938	2038,188	1850,813	2023,438	1794,625	2288,75	2298,25	2056,188	1868,5	1826	1918,625	1553	1660,125	1719,625	2220,375	2126,438	1738,375	1257,063	1435,938	1272,875	1667,75	1513,875	1595,125	1489,375	1534,75	1545,938
4,351	FA 14:2;O	[M+H]+	241,1777	Unknown	443,3125	488,125	456,6875	478,4375	437,875	427,875	2409,313	2494,375	2336,438	394,8125	427,1875	424,625	471,5625	419,5	414,25	398,5625	444,375	449,5625	449,75	398,8125	472,25	407	405,9375	527,625	425,5625	452,5625	415,625	427,625	431,375	428,6875	395,4375	526,8125	420,9375	450,5625	434,5625	418
0,948	FA 15:4	[M-H]-	233,15469	FA	1390,25	1394,25	1343,5	837,1875	758,125	774,875	1922,75	1876,625	1874,438	1608,188	1602,813	1612,625	1510,438	1609,75	1597,25	1779	1782,688	1751,25	1491,063	1425,813	1427,688	1599,188	1577	1598,75	1585,813	1507,563	1371,313	981,4375	1027,125	1014,875	1331,938	1417,313	1381,75	1554,188	1482,688	1548,813
0,57	FA 16:0	[M-H]-	255,233	FA	3765,875	3619,938	3618,5	5196,125	5479,75	5218,313	5004,625	4809,063	4710	3839,375	3737,813	4019,375	1896,688	2028,25	2059,438	3833	3956,188	3916,938	3807,313	3737,625	3826,313	3389,063	3285,125	3574,125	4376,313	4286,313	3936,563	4417,313	4191,125	4361	3143,688	3088,063	3288,875	3982,625	3880,375	3956,375
2,185	FA 16:0;(2OH)	[M-H]-	271,22791	OxFA	244	237,875	238,1875	234,3125	254,9375	263,4375	292,5	300,875	262,5	253,125	272,25	274,5625	291,1875	310,5	289,1875	407,5625	415,875	379,9375	453,5	448,25	463,5625	514,5625	562,75	566,0625	498,625	506,125	412,75	408,1875	397,5	363	358,25	307	338,4375	242,8125	265,4375	248,625
0,971	FA 16:0;(2OH))	[M-H]-	271,22791	OxFA	715,4375	726,4375	702	962,4375	952	979,9375	1309,375	1377,813	1261,875	828,4375	827,4375	798,5	820,25	757,4375	755,6875	1104,313	1012,813	971,5	717,5	761,625	690,0625	658,0625	695,3125	702,4375	878,8125	879,8125	786,125	556,375	571,5625	561,25	697,4375	684,75	704,125	649,75	707,3125	671,5
2,244	FA 16:1	[M-H]-	253,2173	FA	5991,188	6132,938	6135,875	19912,88	21064,94	21085,25	25930,06	26736,31	24600,5	20369,25	21039,5	21908,94	13332,88	14524,38	12173,44	17559,5	18225,06	15323,81	8850,313	8576,625	9446,438	7920,188	8002,75	8464	22751	21725,94	16837,75	11369,19	11667,13	12108,56	9979,688	9782,438	9924,063	7229,375	7912,813	7748,063
0,951	FA 16:1;O	[M-H]-	269,21219	OxFA	3652,125	3646,875	3404,875	8062,75	8099,625	8172	16254,19	16281,63	14612,56	4013,25	4142,563	4113,563	3556,813	3742,688	3437,813	5116,563	5165,938	4891,5	3836,375	3820,25	4009,313	3679	3966,813	3846,25	3952,938	4073,625	3625,5	2233,438	2355,063	2337,563	3525,563	3465,75	3557,063	3374,438	3350,063	3400,063
0,724	FA 16:3;O	[M-H]-	265,18091	OxFA	4724,75	4587,063	4214,375	11128,13	11382,44	11154,19	4565,688	4656,313	4180,688	3183,5	3322,125	3075,25	6822,563	6838,5	6466,938	4422	4421,313	3855	5644,938	5775,875	5751,375	2532,375	2801,625	2856	3406,063	3329,688	2445,875	6683,875	6386,25	6969,813	2873	2465,25	3019,938	4348,938	4446,813	4422,75
0,905	FA 16:4	[M-H]-	247,17039	FA	647,3125	635,8125	603,625	454,4375	422,5625	458,5625	736,3125	735,125	757,1875	1518,875	1492,688	1477,25	1246,813	1240,75	1184,188	1597,688	1571	1490,375	1331	1285,625	1300,125	1447,125	1467,063	1431,75	1264,375	1303,438	1206,813	654,75	664,3125	660,25	1254,5	1197,688	1249,188	1245,938	1216	1275,313
0,75	FA 16:4;(2OH)	[M-H]-	263,16531	OxFA	1063,75	1039,875	940,375	597,6875	598,5	619,1875	1422,188	1470,25	1255,938	1201,813	1322,5	1138,313	1409,313	1409,625	1305,438	1339,625	1371,438	1069,313	1288,125	1321,188	1223,5	943,1875	1108	1118,875	1283,063	1184,125	858,0625	757	728,375	759,6875	949,4375	749,9375	923,3125	1190,563	1150,938	1243,063
3,275	FA 17:0;2O	[M-H]-	301,2384	OxFA	773,1875	827,8125	844,9375	350,0625	334,1875	321,6875	1114,063	1012,938	1072,313	867,3125	928,3125	866,5625	804,1875	813,25	821,125	1092,938	1023,313	1039,063	890,8125	773,9375	817,9375	843,4375	875,0625	800,5	893,5	833,5	791,4375	448,0625	494,6875	455,4375	750,0625	744	794,6875	693,875	783,125	748,375
2,841	FA 17:1	[M-H]-	267,233	FA	333,6875	338,3125	320,5625	486,875	480,1875	499,4375	680,8125	701,0625	659,9375	628	595	609,9375	519,75	537,1875	527,75	736,75	805,0625	757,75	588,6875	554,1875	599,5625	439,5	477,375	459,75	860,9375	779,4375	788,5	424,0625	436,75	442,6875	461,125	417,25	464,75	402,4375	416,3125	402,3125
4,679	FA 18:0	[M-H]-	283,26431	FA	170795,2	168832,9	166031,8	61391,19	61161,25	61476,38	226725,3	228331,7	224915,6	190310,9	185785,7	188661,4	168947,8	176323,3	164967,2	219318,4	221307,8	214181,1	170458,7	173741,9	168311,6	172286,5	172119,4	178486,2	182748,3	176215,1	159347,3	90339,44	92024,56	89762,06	159028,7	158573,9	164288,3	153954,1	152576	156558,9
2,569	FA 18:0;4O	[M-H]-	347,2439	OxFA	348,25	356,5	342,4375	388,25	364,75	380,8125	365,75	361,625	326,25	558,9375	620,125	589,0625	455,125	429,25	369,5	633,125	580,1875	517,375	446,25	440,125	473,625	369,5	392,1875	352,3125	728,75	660,625	567	461,75	457,625	441,875	406,625	362,5	427,5	375,875	402,5625	411,4375
1,281	FA 18:0;O	[M-H]-	299,25919	OxFA	7208,438	7300,5	6951,875	3577,375	3505,625	3465,75	11097,44	11304,06	10438,94	8125,375	8215,313	8370,875	7680,938	8464,063	7401,438	11321,38	11150,81	10796,56	8582,688	8422,813	8444,438	7616,125	8095,125	7899,938	8946,875	8767,375	7812,063	4563,813	4642,25	4750,75	7032,188	6791,063	7117,5	6596,375	6526,813	6682,688
3,519	FA 18:1;O	[M-H]-	297.243	OxFA	27225,56	26579,75	25169,13	47198,38	46631,56	44496,94	57843,19	57191,25	56392	49383,94	47563,88	51340,88	41398,56	42969,94	42342,13	62499,19	59416,63	57203,56	48284,06	46942,38	47449,31	35603,31	37949,13	37099,56	72280,63	72609	72220,25	40734,81	43148,13	41157,13	39238,56	36344,88	39176,13	34628	33416,63	36735,75
0,602	FA 18:1;3O	[M-H]-	329,23331	OxFA	963,5625	936,9375	933	20414,13	20588,5	20914,5	33718,94	33121,44	31222,25	1576,188	1536,625	1606,813	967,1875	958,375	961,25	2659,5	2633,125	2567,688	970,3125	935,25	977,8125	641	721,0625	695,375	942,4375	930,1875	839,875	940,75	916,0625	939,875	492,75	501,1875	486,4375	677,6875	692,0625	666,75
1,262	FA 18:1	[M-H]-	281.249	FA	3515,938	3546,25	3241	8143,625	8011,688	7910,625	21207,56	21271,81	20319,06	3916,063	3754,25	3794,625	3541,438	3694,875	3423,063	4905,563	4780,75	4575,125	3631,25	3559,875	3748,5	3552,938	3578,125	3615,188	3991,938	3890,25	3352,375	2139,938	2192,063	2196,313	3346,25	3275,438	3278,375	3241,313	3172,938	3290,25
2,568	FA 18:2;O	[M-H]-	295.228	OxFA	14259,81	14056,06	13507,13	16410	15547,88	16148,69	15523,75	15720,06	15705,75	32277,81	32010,56	34935,19	22748,75	23700,38	20533	36302,63	35641,19	34031,56	25070,75	25072,31	26136,75	17758,56	19024,19	18244,06	45796,81	45120,81	38638,69	23620,88	23261	24135,56	20680,69	20765,31	21708,25	19169,19	19159,25	19814,25
0,741	FA 18:2;2O	[M-H]-	311,22281	OxFA	1151,25	1257,188	1169,875	10871,81	11523	11567,44	24445,25	24806,69	23677,31	2692,625	2735,25	2597,313	1344,125	1430,063	1338,125	5371,938	5325,75	4987,75	1457,563	1520	1478,875	905,625	940,3125	875,4375	1579,313	1570,563	1482,375	1002,938	996,8125	1025,125	827,3125	765,6875	828,5625	1005,938	1044,125	1029,25
0,606	FA 18:2;4O	[M-H]-	343,21259	OxFA	612,1875	581,1875	550,6875	1197,875	1230	1186,5	1556,688	1544,375	1444,813	258,8125	256,25	260,875	235,75	254,3125	262,875	339,6875	331,0625	334,5	242,75	235,875	243,75	226,125	224,6875	239,125	241,875	229,4375	233,625	237,625	260,0625	259,6875	220,375	205	222,4375	261,8125	259,0625	225,9375
0,98	FA 18:2	[M-H]-	279.233	FA	3565	3720,5	3400,438	67821	67220,5	68233,81	77459,13	79202,13	74790,19	5885,188	5832,5	5928,625	3738,438	3837	3530,438	10462,38	10472,75	9965	3962,438	3802,438	3884,875	1819,313	1882,5	1856,688	3551,625	3566,188	2994,063	2869,438	2981,438	3068,438	2354,438	2253,875	2269,75	3201,063	3005,875	3165
0,874	FA 18:3	[M-H]-	277,21729	FA	11006,44	10171,19	9577,125	8091	8069,125	8107,688	16103,63	17038,06	14954,19	11208,56	11054	11015,44	12455,31	12942	12520,38	15329,44	15065,5	14467,56	11751,88	11651,5	11828,38	10178,13	10666,75	11025,94	12776	12266,19	11475,5	8724,563	8773,438	9210,625	9701,875	9304,875	9360,313	10093,06	9865,313	10449,94
0,697	FA 18:3;2O	[M-H]-	309,20709	OxFA	4158,5	4294,75	4002,063	14450,81	14484,94	14007,75	8412,875	8708,563	7792	4823,813	4810,188	4804,375	10754	11727,69	10211,63	5628,75	5965,375	5093,563	5816,625	5634,188	5944,063	3839,313	4535,5	4516,438	4771,125	4813,125	3609	10308,38	10096,69	10884,06	4179,875	3558,625	4257,438	4836,875	4863,75	4922,313
0,938	FA 18:3;3O	[M-H]-	325,202	OxFA	7459	6851,25	6437,188	12795,06	13292,56	13389,31	6774,313	6847,375	6002,188	5284,188	5261	5355,125	13035,69	13781,63	13014,5	5748	5605,75	5068,688	7088,438	7114,25	7257,438	4680	5291,563	5218,438	4764,188	4678,125	3712,375	12024,75	12296,44	12759,63	5861	5407,125	5755,875	6797,313	6717,938	7002,875
0,731	FA 18:3;O	[M-H]-	293,21219	OxFA	2418,125	2599,25	2272,375	4585,438	4733,625	4327,375	4683,688	4833,25	4225,188	2660,313	2815,375	2710	3662,938	3960,438	3538,5	3662,313	3654,125	3357,438	2993,063	3116,813	3072,688	2541,813	2640,125	2658,75	2996	2990,75	2319,813	3156,25	3110	3221,188	2330,188	2212,563	2463,938	2397,125	2591,875	2622,938
4,675	FA 19:0;2O	[M-H]-	329,26971	OxFA	1343,25	1220,5	1268,688	462,3125	467	482,9375	1539,813	1550,688	1664	1325,063	1330,813	1331,563	1269,813	1293,438	1213,438	1642,25	1641,688	1678,875	1273,5	1216,5	1198,25	1232,25	1335,563	1372,5	1327	1272,375	1254,813	674,3125	680,0625	630,75	1075,625	1114,75	1128,25	1128,625	1098,875	1120,125
0,742	FA 19:2	[M-H]-	293,2486	FA	2395,5	2584	2260,75	4317,75	4372,313	4304,125	4677	4827,875	4203,75	2643,375	2798,75	2700,5	3643,25	3940,375	3523,188	3648,188	3648	3343,438	2976,063	3104,375	3058	2521,875	2635,625	2643	2986,75	2978,875	2316,125	3140,688	3102,313	3209,75	2327,75	2202,375	2447,313	2381,563	2584,688	2605,313
5,884	FA 20:0	[M-H]-	311,29559	FA	3153,188	2980,25	3016	1016,688	1095,625	1056,563	4207,188	3997,813	4026,563	3669,375	3367,938	3598,75	2957,375	3348,688	2929,063	4309,875	4325,563	4014,75	3233,063	3163,625	3164,563	3079,063	3490,125	3427,75	3314,188	3340,438	2960,438	1639,625	1656,25	1691,688	2744,438	2719,125	3033,938	2785,938	2616,625	2675,25
4,816	FA 20:1	[M-H]-	309,27991	FA	1239,625	1223,813	1249,688	923,3125	961,125	924,4375	1405,625	1514,313	1523,375	1279,125	1275,938	1298,625	1333,563	1346,813	1261	2496,813	2340,063	2309,875	2214,25	2356,188	2185,813	1445,625	1488,813	1463	2814,688	2705,938	2327,313	1081,188	1171,938	1186,688	1229,625	1257,188	1298	1287,063	1362,313	1348,563
3,888	FA 20:2	[M-H]-	307,26431	FA	366,0625	333	342,1875	264,5625	253,5625	251,5	327,1875	334,6875	344,9375	639,5625	664,9375	624,375	549,375	571	586,75	734,9375	769,8125	711,375	625,3125	626,6875	637,8125	521,125	514,0625	509,9375	1075,75	992,1875	894,1875	590,375	559,1875	582,8125	554,9375	517,9375	518,3125	563,1875	515,625	566,25
0,587	FA 20:2;4O	[M-H]-	371,2439	OxFA	222,8125	232,625	252,8125	1543,75	1639,938	1562,188	1348,75	1321,875	1290,438	271,0625	265,25	251,4375	202,25	222,4375	225,6875	460,25	466,8125	476,0625	215,5	202,5	198,8125	175,6875	179,25	176,75	218	199,5	204,3125	264	264,1875	254,6875	192,9375	152,75	162,4375	215,9375	218,5625	206,1875
3,277	FA 20:2;O	[M-H]-	323,25919	OxFA	3300,875	3441,063	3197,813	1553,875	1594,688	1693,5	3924,813	4325,5	3862	3666,25	3794,375	3729,625	3208,5	3296,188	2940,688	4187,938	3953	3746,063	3217,25	3262,813	3270,688	3209,438	3374,938	3478,875	3437,625	3507,188	2797,438	2076,813	2207,5	2170,688	3226,688	3016,563	3284,438	3183,938	2989,813	3117,563
3,042	FA 20:3	[M-H]-	305,2486	FA	673,125	671,75	643,625	224,25	227,3125	219	333,5625	339,9375	308,0625	974,4375	907,9375	959,875	1124,938	1145,563	1141,813	1420,313	1374,563	1322,875	1245,375	1289,438	1243,5	1125,25	1218,688	1203,688	1905,938	1904,875	1726,25	1133	1122,313	1133,563	1197,063	1145,563	1224,125	1012,188	1091	1014,75
0,696	FA 20:3;3O	[M-H]-	353,23331	OxFA	598,125	560,75	540,875	1155,438	1206,375	1198,625	2038,875	2036,438	1967,688	561,375	514,3125	550,0625	805,75	820,375	797,0625	1213,875	1192,188	1174,25	789	825,1875	791,0625	462,8125	480,1875	470,5625	525,0625	487,75	465,8125	633,625	679,6875	658,3125	444,9375	386,9375	425,1875	514,4375	542,375	550,9375
0,607	FA 20:3;4O	[M-H]-	369,2283	OxFA	418,8125	383,0625	390,1875	1230,438	1215,75	1265,563	2358,688	2320,563	2172,375	365,75	336,8125	385,6875	431,8125	461,125	434,3125	835,8125	812,625	776,875	444,0625	446,3125	411,6875	350,875	347,0625	342,9375	355,75	378,75	332,6875	428,1875	420	446,5	318,3125	293,4375	297,8125	397,25	365,75	363,6875
2,468	FA 20:4	[M-H]-	303,233	FA	20229,5	19981,31	19245,88	1754,375	1819,25	1707,438	3035,313	3150,125	3062,625	22559,19	22388,94	22051,63	28951,75	29363,13	28213,75	33602,13	35107,19	32725,88	42440,5	42226,75	40977,38	31805	33658,31	33828,25	57971,19	58839,5	54249,94	30034	30297,88	31566,81	34914,31	34076,44	34281,13	28471,63	27807,44	29457,31
0,765	FA 20:4;2O	[M-H]-	335,22281	OxFA	486,25	465,6875	431,8125	860,0625	896,6875	874,8125	1152	1198,938	1195,813	458,4375	451,75	428,75	594,125	674,1875	641,1875	1595,625	1473,875	1495,25	596,9375	607,1875	623,6875	439,9375	460,125	428,4375	512	498,5	442,375	497,1875	501,3125	518,4375	392,25	342,5	370,75	464,5	503,8125	461,8125
4,665	FA 20:4;3O	[M-H]-	351,21771	OxFA	2865,75	2838,563	2808,063	1225,75	1113,188	1135,5	3306,75	3350,063	3164,563	2950,75	2965,938	2932,875	2654,313	2663,563	2491,75	3079,438	3264,688	3001,5	2648,375	2808,25	2842,75	2686,25	2895,188	2654,938	2749,875	2803,313	2344,875	1609,313	1631,188	1610,313	2496,5	2412,188	2737,25	2525,813	2394,188	2572,688
0,639	FA 20:4;4O	[M-H]-	367,21259	OxFA	1445,25	1312,813	1370,938	2274,313	2288,375	2130,563	2782,125	2841,125	2809,438	1441,813	1518	1474,25	1468,813	1453,875	1470,5	2088,375	2041,188	2018,25	1451,813	1360,688	1441,375	1463,188	1549,5	1495,188	1499,188	1389,313	1303,625	1426,5	1395,188	1460,313	1396,813	1290,063	1409,688	1369,75	1377,438	1451,438
3,524	FA 20:5;3O	[M-H]-	349,202	OxFA	532,3125	525,5	470	907,5	847,375	812,1875	1077,688	1062,75	958,25	868,4375	899,5	948,875	742,3125	745,75	715	1160,313	1041,063	974,375	835,9375	855,875	909,75	646,875	685,875	681,125	1296,125	1324,438	1080,313	725,875	734,875	733,875	701	666,9375	706,4375	684,25	723	703,9375
6,908	FA 22:0	[M-H]-	339,3269	FA	1194,75	1225,938	1236,5	642,9375	642,8125	632,4375	1407,563	1406,125	1322,563	1350	1357	1460,563	1217,188	1256,188	1214,188	2035,688	2013,688	1968,25	1520,75	1523,75	1537,938	1811,188	1921,813	2046,813	1884,25	1883,188	1715,938	1274,875	1318,563	1272,688	1491,813	1481,5	1475,188	1289,563	1204,375	1298,875
5,955	FA 22:1	[M-H]-	337,31119	FA	322,8125	352,9375	352,9375	178,75	204,5625	183,4375	331,5	338,125	304,875	446,5	448	444,75	427	468,625	417	806,1875	873,9375	734,875	614	625,0625	643,0625	520,0625	588,1875	513,3125	848,625	814,5625	789,9375	479,9375	500,9375	482,625	486,4375	473,5	538,9375	511,9375	488,625	524,8125
3,102	FA 22:3;3O	[M-H]-	381,26459	OxFA	5168,313	5306,125	4776,813	1267,313	1224,438	1249,313	8153,938	8771,75	7426,688	6898,688	6832,625	6765,625	4280	4549,438	4071,563	7926,375	8161,313	7423,25	5801,063	5910,25	5936,563	6488,688	6897,375	7126,625	6362,188	6308,5	4831,875	2067,5	2246	2403,438	6014,188	5393,688	5945,813	5447,563	5720,625	5632,938
0,696	FA 22:3;4O	[M-H]-	397,25961	OxFA	453,9375	474,4375	422,1875	864,375	897,1875	949,4375	1163,438	1149,625	1168,75	461,1875	452,0625	489,9375	550,75	547,0625	487,6875	641,75	691,9375	632,5	483,875	535,4375	499,9375	431,6875	398,5625	417,75	520,6875	477,25	385,25	561,3125	535,4375	536,625	458,8125	371,5	422,9375	453,3125	472	459,5625
3,483	FA 22:4	[M-H]-	331,26431	FA	1896,688	1907,5	1811,313	168,875	199,625	189,0625	348,875	357,9375	378	2086,938	1977,938	2171,313	2358,438	2560,563	2412,688	2875,625	2891,75	2600,375	3779,875	3649,813	3768,688	2868,875	2914,938	3057,563	5188,5	5128,438	4537,813	2340,063	2494,813	2444,438	2980,063	2846,625	3030,813	2636,688	2593,25	2773,688
2,655	FA 22:5	[M-H]-	329,2486	FA	686,0625	672,75	666,0625	86,25	94,3125	82,3125	95,125	108,3125	96,5625	791,375	820,6875	841,75	845,5625	865,5625	756,5	1070,125	1053,188	946,25	1318,375	1206,063	1269,5	871,1875	922	909,25	1780,75	1678,375	1421,813	905,0625	955,4375	909,5	822	819,75	885,5625	773	769,375	804,5
2,293	FA 22:6	[M-H]-	327,233	FA	4502,188	4678,688	4405,5	357,1875	345,6875	394,75	613,0625	667,4375	645,9375	5519,313	5650,688	6146,313	5914,875	5935,875	5752,188	5517,625	5344,938	4706,313	9742,625	9670,688	10119,31	7526,5	7750,938	7757,313	15076,63	14735,94	12778,94	7248,5	7458,563	7705,938	7195,563	7059	6736,375	5771,625	5714,438	5633,938
1	FA 22:6;(2OH)	[M-H]-	343,22791	OxFA	531,75	498,0625	491,125	271,875	243,625	255,125	288,875	263,5	248,1875	560,375	516,25	595	550,375	571,625	547,1875	776,375	752	754,375	837,375	820,75	848,6875	467,8125	524,3125	498,6875	702,8125	712,625	622,4375	677,4375	674,125	686,4375	541,4375	529,9375	507,875	713,625	639,125	641,3125
7,769	FA 24:0	[M-H]-	367,35818	FA	1668,063	1701	1643,25	1121,75	1106,563	1041,063	2337,375	2410	2292	2587,375	2622,25	2643,188	1638,375	1782,125	1568,375	4780,375	4808,563	4688,313	2161,563	2127	2168,563	5542,938	5600,563	5692,563	2876,375	3067,313	2724,688	2919,188	2937,063	3004,813	3117,688	3137,813	3245,563	2314,563	2287,438	2384,875
2,051	FA 24:4;(2OH)	[M-H]-	375,2905	OxFA	1046	1118,063	981,1875	1750,313	1794,813	1760,375	1227,125	1287,563	1199,563	1061,375	1050,063	1087,938	2179,625	2228,688	2076,125	1223,875	1241,875	1118,188	1149,25	1130,625	1254,625	1088,125	1157,063	1228,188	1131,313	1083,875	946,9375	1693,125	1833,063	1700,813	1053,75	1019,688	1114,75	1120,5	1135,063	1137
8,49	FA 26:0	[M-H]-	395,3895	FA	730,6875	738,0625	734,1875	631,0625	640,4375	605,125	938,8125	1000,563	903,75	924,6875	911,1875	940,5625	746,4375	748,875	729,3125	1565,125	1614,563	1541,313	814,4375	750,875	735,4375	1470,688	1476	1534	803,9375	828	854,125	877,4375	926,8125	819,3125	915,1875	873,1875	933	787,0625	817,3125	829,9375
3,261	FA 26:4;(2OH)	[M-H]-	403,32181	OxFA	2953,438	3055,5	3028,125	5102,125	5164,75	5041,75	3181,188	3454,188	3315,5	3020,438	3057,563	3003,25	5964,688	6225,125	6070,438	3423,938	3530,313	3231,688	3061,5	3221,5	3194,75	3014,938	3177,375	3417,688	3045,313	2822,875	2657,375	4609,938	4723,375	4659,375	2959,25	2792,813	3042,188	3166,875	3118,813	3110,688
10,109	FA 39:0	[M-H]-	577,5929	FA	319,9375	336,8125	347,125	329,3125	354,625	285,9375	305,125	326,6875	351,25	329,75	343,375	313,8125	340,0625	317	332,3125	352	361,625	386,3125	314,6875	317,5625	345,5	353,1875	325,8125	332,0625	296,0625	288,8125	1233,938	319,0625	298,3125	279,3125	290,6875	327,0625	303,1875	283,6875	293,0625	306,25
10,257	FA 40:0	[M-H]-	591,60858	FA	427,0625	387,5625	442,75	379,9375	400,75	386,8125	421,8125	402,5	467,875	395,5625	403,25	398,9375	443,75	372,9375	412,625	394,0625	412,8125	449,875	382,5	419,25	403,75	415,625	404,3125	413,125	425	404,5625	1102,625	385,9375	373,3125	363,3125	375,4375	408,75	391,75	386,4375	383,5625	371,75
7,679	FA 40:10	[M-H]-	571,45209	FA	1171,438	1170,438	948,0625	900,0625	971,125	905,6875	1674,125	1623,75	1719,5	1319,625	1350,375	1341,5	1291,063	1400,625	1156,563	1249,313	1270,688	1043,813	898,0625	927,125	995,4375	979,3125	1168,875	1278,688	1059,813	1068,438	596,125	631,25	667,8125	709,125	999,125	928,625	998,6875	1031,063	920	985,6875
7,68	FA 40:5	[M-H]-	581,53027	FA	5468,188	5322,688	5211,438	3906,438	3844,875	3758,875	8261,625	7672,813	9305,125	6226,5	6127,063	6395	6115,875	6387,75	6068,75	6631,438	6734,5	6498,563	3952,25	4215,188	4497,438	5754,625	6157,938	6439,188	5339,75	5431,625	5487,438	3132,563	3236,625	3523,688	5061,563	5218	5082,125	4822	4627,625	4966,063
10,57	FA 42:0	[M-H]-	619,63989	FA	304,9375	302,9375	331,75	331,4375	319,0625	291,125	305,375	332,75	388,75	306,5	345,5	338,9375	290,9375	325,8125	334	299,3125	346,875	352,125	298,25	316,5	284	380,0625	319,625	326,1875	336,125	366,625	1063,938	285,5625	300,625	295,625	302	377,1875	296,1875	291,5625	275,25	291,625
8,292	FA 42:10	[M-H]-	599,4834	FA	1104	1151,813	952,9375	914,75	908,5	1028,75	1646,438	1703,5	1481,938	1259,813	1251,313	1257,375	1223,563	1277,125	1018,438	1306,688	1313,938	1148,875	925,0625	908,1875	852,6875	1133,063	1209,688	1225,875	1193,875	1152,875	692,3125	636,25	614,1875	642,6875	1123,5	1066,563	1078,188	1042,25	972,9375	1146,75
3,277	FA 42:3	[M-H]-	613,5929	FA	2336,313	2240,438	2200,5	1839,813	1962,813	1981,75	3295,688	3611,313	3043,75	2709,313	2696,75	2758,375	4391,813	4702,75	4003,313	3104,25	3328,563	2857,313	2536,563	2591,125	2615,063	2203,625	2525,25	2655,75	2370,188	2428,625	1832,75	2231,875	2409,313	2427,188	2139,375	2082,188	2272,375	2333,063	2309,438	2447,688
8,295	FA 42:5	[M-H]-	609,56158	FA	8412,313	9381,375	8726	7025,188	6791,25	7052,5	12776,56	13258,31	13246,5	10360,5	9694,438	10234,69	10049,5	10767,94	10489,56	10592,44	10071,13	10180,13	7221,813	6692,063	6387,25	9679,25	9517,5	9813,563	9318,75	8373,625	7727,75	5487,063	5173,313	5400,313	8524,563	8895,625	8600,625	7659,625	7835,125	8124,563
8,851	FA 44:10	[M-H]-	627,51471	FA	823,4375	843,8125	757,125	642,25	761,9375	699,8125	1190,125	1220,438	1055,75	1012,25	958,5625	1024,938	1056,125	1235,875	987,125	843,25	784,9375	750,3125	641,75	724,3125	619,25	941,5	932,5625	914,125	827,625	811,6875	441,75	531,25	538,8125	601,6875	727,5	778,625	849,5625	780,625	907,3125	802,3125
8,852	FA 44:5	[M-H]-	637,5929	FA	3635,625	3916,5	3677,625	3133,188	3292,375	3053,063	5629,375	5863,563	5713,5	4904,438	4647,938	4790,875	4643,5	5482,063	5074,625	5015,813	4879,313	5106,25	2972,25	2866	2805,188	4976,25	4679,25	4997,938	4126	4163,438	4024,125	2625,375	2487,375	2583,75	3787,313	3748,188	3873,5	3522,375	3960,188	3938,625
1,216	FAHFA 33:6;2O|FAHFA 18:1/15:4;O	[M-H]-	513,3949	FAHFA	1878,688	1945,313	1850,5	2047,938	2073,125	1973,438	2051	1997,438	2051,25	1784,5	1826,25	1804,813	2345,563	2515,875	2381,563	1978,438	1954,438	1999,938	2066,75	1991,875	1991,125	1955,063	2003,125	1938,25	1805,938	1856,188	1669,875	1868,688	1815,938	1911,875	1825,75	1803,813	1799,688	1856,25	1779,063	1910,688
5,353	FAHFA 40:9;2O|FAHFA 18:4/22:4;O	[M-H]-	605,45752	FAHFA	2135,438	1932,813	1941,313	3390,563	3342	3199,063	2290	2394,875	2140,25	2034,438	2109,938	2260,75	4700,375	4582,5	4496,813	2224,75	2158	1918,438	1984,063	2125,438	2194,813	2153	2034,125	2153,375	1992,438	1840,125	1529,438	3369,313	3488,375	3256,875	1764,625	1851	1923,813	2095,188	1942,5	2026,875
6,244	FAHFA 42:9;2O|FAHFA 18:4/24:4;O	[M-H]-	633,48877	FAHFA	1888,5	1924,063	1647,625	3014,813	3037,063	3085,813	2144,313	2291,25	2166,688	2027,563	1916,5	1923,375	3912,563	4242,125	3976,688	2071,25	2198,125	1980,625	1955,875	1924,938	2003,375	1879,75	1885,438	2104,438	1700,875	1635,125	1417,188	2924,875	3157,063	3077,563	1825,813	1631,875	1734,813	1861,813	1822,25	1819,938
10,104	FAHFA 49:4;2O|FAHFA 28:0/21:3;O	[M-H]-	741,67657	FAHFA	179,375	197,3125	188,25	299,875	346,875	311,5	435,9375	481,0625	419,1875	531,3125	490,25	479,125	228,5625	255,3125	192,0625	874,25	851,3125	798,0625	246,6875	226,25	219,875	1091,625	1163,188	1228,25	386	397,875	234,0625	608,875	577,6875	582,0625	511,8125	482,625	568,5	453,4375	414,125	431,0625
1,848	GM3 52:1;2O	[M-2H]2-	701,49017	GM3	1785,438	1818	1629,875	2723,063	2697,938	2902,563	2323,625	2460,875	2233,813	2048,375	1976,75	1999	3760,25	4354,438	3727,313	2221,813	2148	1913,563	2005,625	2088,75	2000,563	1806,188	1960,938	2030,125	1830,313	1856,125	1445,063	2907,5	3007,625	3133,313	1878,938	1646,938	1758,875	1887,438	2010,563	1923
4,711	Hex3Cer 30:2;2O	[M+HCOO]-	1010,59052	Hex3Cer	938,3125	885,75	804,25	1131,875	1090,188	1069,375	1076,875	1221,5	993,125	1063,313	929,8125	926,9375	1946,688	2044,563	1533,75	1173,938	1112,625	939,8125	956,875	982,5	977,875	863,25	968,5	1066,5	909,125	894,5	564	1149,5	1183,938	1275,438	921,1875	713,4375	858,6875	927,5	904,125	1004,25
7,873	Hex3Cer 47:7;2O	[M+HCOO]-	1238,77832	Hex3Cer	1830,375	1733,438	1629,563	1500,813	1576,25	1611,813	2123,125	2048,938	1703,938	1871,438	1963,688	1893,5	2157,063	2153,563	1776,125	1836,188	1928,75	1609,938	1759,625	1628	1640,313	1672,563	1736,938	1829,188	1688,625	1749,125	1081,063	1540,938	1641,938	1599,938	1614,688	1440,875	1592,313	1682,813	1700,438	1632,375
7,241	Hex3Cer 48:6;2O	[M+HCOO]-	1254,80957	Hex3Cer	1626,938	1520,313	1325,438	2266,125	2338,813	2434,688	1885,438	1931,063	1590,125	1656,938	1623,063	1697,063	3189,375	3300,5	2808,125	1613,688	1637,063	1434,188	1589,625	1530,875	1510,688	1579,375	1594,188	1639,625	1336,625	1304,438	780,1875	2047,938	2196,5	2179,625	1425,125	1241,688	1457,563	1497,188	1572,938	1569,688
7,187	Hex3Cer 48:7;2O|Hex3Cer 16:1;2O/32:6	[M+H]+	1208,80298	Hex3Cer	555,1875	573,0625	606,6875	820	787,9375	816,5625	713,1875	691,8125	659,125	677,5625	623,25	660,0625	1213,813	1119,5	1206,938	654,125	684,8125	672,0625	706,625	688,25	694	781,4375	752,8125	784,0625	677,125	723,6875	695,8125	1024,938	1048,438	1109,938	698	654,9375	661,4375	691,0625	717,875	727,625
8,248	Hex3Cer 60:9;2O|Hex3Cer 22:3;2O/38:6	[M+H]+	1372,95947	Hex3Cer	1483,125	1489	1013,75	972,9375	691,625	725,625	1117,375	1111,813	1068,438	1125,75	1459	808,125	992,125	1240,938	866,125	951,375	1126,063	1168,938	1017	1048,813	650,4375	929,8125	663,3125	1168,438	1054	1335,188	893,75	894,5	904,0625	541	802,3125	1079,625	1292,938	914,25	886,3125	594,9375
8,043	HexCer 32:5;4O|HexCer 16:1;3O/16:4;(2OH)	[M+H]+	696,46808	HexCer_AP	1336,188	1242,313	1361,313	1148,875	1220,938	1215,563	1229,875	1247,375	1295,313	1183,5	1205,75	1320,438	1188,5	1294,125	1262,938	1227,313	1203,063	1297,625	1248,313	1350,688	1239,438	1279,063	1351,625	1414,375	1293,875	1290,438	1310,625	1281,313	1297,625	1413,813	1295,75	1303,438	1251,875	1246,063	1282,938	1370,688
1,83	HexCer 33:6;3O|HexCer 17:2;2O/16:4;O	[M+H-H2O]+	674,46259	HexCer_HS	10998,88	11197,25	11220,19	16241	16275,88	16513,69	13760,31	13578,56	13261,06	12561,88	12270,81	12026,88	22354,38	22187,06	22670,63	14285,5	13672,25	13216,38	13689,44	13475,06	13387,88	14655,38	16074,5	15182,06	13532,06	10601,38	13481	21153,06	22109,19	20867,56	14353,38	13436,69	13999	14251,5	14245,56	14612
1,303	HexCer 33:7;4O|HexCer 17:3;3O/16:4;(2OH)	[M+H]+	706,45251	HexCer_AP	774,1875	693,5625	681,25	1272,188	1256,563	1129,375	844,5625	884,5	793,4375	698,125	743,8125	817,4375	1370,75	1282,5	1317,313	791,0625	805,75	927,625	884,6875	927,125	864,625	962,8125	1029,125	1019,813	846,9375	756,25	789,5	1425,188	1385,75	1506,5	900,875	910,6875	936,1875	919,0625	875,25	932,75
6,397	HexCer 34:1;2O|HexCer 18:1;2O/16:0	[M+H]+	700,5722	HexCer_NS	363,4375	280,0625	341,8125	192,125	208,4375	221,3125	255,8125	326,3125	276,8125	367,875	332,75	465,0625	478,8125	418,375	445,0625	768,4375	662,4375	714,6875	843,875	940,4375	974	754,1875	755,125	639,5625	1522,375	1355,5	1590,813	1027,313	1170,438	948,6875	732,5625	715,125	857,75	919	832,8125	782,6875
6,322	HexCer 35:2;4O|HexCer 16:1;3O/19:1;(2OH)	[M+H]+	744,56201	HexCer_AP	1270,313	1246,438	1223,75	1024	1017,125	1016,75	1388,938	1207,063	1241,063	1246,938	1119,313	1152,313	1172,688	1220,125	1315,625	1385,5	1370,813	1408,5	1661,063	1403,688	1345,75	1458,875	1429,438	1566	1271,688	1318,75	1362,813	1389,563	1452,688	1376,5	1323,188	1306,688	1314,938	1364,063	1369,063	1308,625
8,282	HexCer 36:5;4O|HexCer 16:1;3O/20:4;(2OH)	[M+H]+	752,5307	HexCer_AP	2207,188	2194,875	2636,438	2413,188	1983,375	1960,938	2295,875	2468,125	2410,563	2407	2199,813	2647,375	2890,75	2336,938	2168,313	2394,188	2214,438	1762,938	2228,125	2223	2321,938	2482,688	1935,313	2075,813	1905,688	1788,125	2200,813	2555,625	1944,813	2394,25	2054,938	2159,563	2001,563	2377,875	1820,875	1893,75
8,035	HexCer 40:3;2O|HexCer 16:3;2O/24:0	[M+H-H2O]+	762,62421	HexCer_NS	952,0625	866,5625	892,6875	1466	1280	1281,75	987,8125	941	1158,375	933,375	979,875	1004,375	1905	1851,125	1745,688	971,875	1072,938	991	1162,188	1300,75	1106,125	1060,438	1147,938	1120,188	1106,188	1003,75	1098	1896,563	1918,938	1946,438	1005,438	1126,438	1041,813	1120,938	1098,813	1152,188
8,248	HexCer 40:9;4O|HexCer 16:3;3O/24:6;(2OH)	[M+H]+	800,5307	HexCer_AP	2164,375	1879,375	2230,375	1518,063	1399,5	1526,063	2501,188	2261,375	2288,625	2379,313	2240,438	2393,5	2270,75	2094,125	2190,875	2181,625	2232,563	2316,125	2371,625	2667,813	2573	2708,625	2263,25	2546,625	2519,438	2675,625	2488,625	2591	2373,188	2377,125	2475,75	2620,313	2970,625	2700,563	2629,438	2724,75
11,113	HexCer 70:6;4O	[M+H]+	1229,06274	HexCer_EOS	142,625	120,625	80,125	156,8125	129,625	153,75	231,3125	203,25	286,3125	842,25	873,6875	1107,375	260,375	320,6875	228,8125	1374	1355,688	1124,375	289,75	299	319,5	762,875	661,9375	752,8125	1472,438	1336,75	1448,938	455,0625	440,0625	508,5	418,0625	425,125	449,1875	322,875	324,5625	349,1875
0,546	Inosine	[M-H]-	267,07349	Others	197,4375	202,125	203,375	475,875	488,875	439,1875	302,75	299,625	316,5625	843,6875	770,5	811,8125	1411,75	1547,438	1429,5	1283,75	1334,688	1292,875	1103	1080,25	1074,938	508,25	518,5625	537,5625	1287,25	1185,188	1121,25	1032	1045,5	1115,563	977	978,6875	957,3125	1044,938	997,3125	910,4375
0,665	LPA 15:1	[M-H]-	393,2048	LPA	677,375	705,125	658,4375	1172,188	1250,438	1183,813	1320,25	1341,313	1278,375	751,0625	758,8125	756,4375	1445,75	1508,688	1415,063	1033,688	1078,5	1008,625	855,125	800,5625	860,0625	657,4375	720,5625	653,3125	862,1875	817,8125	696,375	1093,625	1079,813	1134,25	689,8125	621,3125	654,625	773,1875	751,5	755,8125
0,633	LPA 17:2	[M-H]-	419,2204	LPA	1300,563	1169,563	1286,625	2495,313	2380,688	2550,313	1437,688	1412,625	1416,25	1217,563	1335,625	1290,75	2906,813	2893,563	2776,063	1441,625	1430,063	1540,313	1314,563	1284,625	1342,75	1322,813	1329,813	1350,813	1027,625	1073,25	1033,688	2173,938	1992,688	2236,438	1266,375	1187,625	1257,438	1137,063	1215,75	1196,563
7,849	LPA 28:7	[M-H]-	563,31427	LPA	2639	2661,125	2460,875	581,0625	531,625	571,3125	4021,25	4351,875	3947,313	3630,563	3738,063	3560,313	2200,25	2377,875	2061,75	4021,5	3964,688	3898,25	2443,938	2485	2353,125	3018,375	2912,188	3216,125	2899,688	2919,813	2394,063	971,625	1065,625	1028,188	2453,125	2335,875	2672,625	2560,625	2475,375	2539,625
0,84	LPA 9:0	[M-H]-	311,1265	LPA	6628,438	6369,688	6031,313	9587,688	9639,75	9306,563	4001,438	4127,063	3639,75	4461,438	4510,625	4321,938	11649,69	12298,19	10718,63	4590,875	4580,313	4164,75	6646,438	6619,625	6842,125	4205,688	4589,125	4613,625	4113,938	4238,625	3415,75	10400,31	10265,44	10668,69	5029,75	4620,813	5237	6344,063	6361,875	6551,313
0,999	LPC 15:0	[M+H]+	482,3241	LPC	0,06877737	0,06131651	0,06582921	0,07469624	0,07305796	0,07470787	0,07189612	0,0740115	0,07173122	0,06704652	0,0743212	0,07255494	0,07222856	0,07158761	0,06785855	0,07363015	0,0773274	0,07558174	0,06883956	0,06870481	0,06608108	0,06824297	0,06749436	0,06619474	0,07085089	0,06967114	0,0716593	0,07106475	0,07103018	0,07081887	0,06450265	0,07253799	0,06891395	0,07101937	0,07335221	0,06798293
1,292	LPC 15:1	[M+H]+	480,3085	LPC	0,01442363	0,01636885	0,01406367	0,02786313	0,02889785	0,02925899	0,02737636	0,02626946	0,02595648	0,01914783	0,02358411	0,0223267	0,01857032	0,01615604	0,01607275	0,03977525	0,03985996	0,04009223	0,03354159	0,03500871	0,03516095	0,01880973	0,02065236	0,02224228	0,03038802	0,03109583	0,03361373	0,03509857	0,03249537	0,03612567	0,01699729	0,0188731	0,01669246	0,02877357	0,02739535	0,0283899
1,148	LPC 16:0	[M+H]+	496,33981	LPC	0,3090875	0,2948813	0,3112002	0,5629363	0,5971451	0,549141	0,8243468	0,8302543	0,8234835	0,3666558	0,3931045	0,3793218	0,3297645	0,3441797	0,3478988	0,6859807	0,6958206	0,6931784	0,7845594	0,7972247	0,7587094	0,4255276	0,4233476	0,4387583	0,8304424	0,8327299	0,8676959	0,8867991	0,9141732	0,8505492	0,4388515	0,4817521	0,4343375	0,6184502	0,6612561	0,6502395
0,927	LPC 16:1	[M+H]+	494,3241	LPC	0,008578782	0,007804452	0,009258611	0,02740155	0,02775414	0,02742656	0,03297051	0,03411163	0,03541387	0,01843812	0,01691183	0,01806095	0,008593706	0,008494659	0,007205297	0,02171654	0,02205328	0,02070037	0,02447001	0,02324642	0,02254126	0,01481642	0,01400787	0,01448384	0,02190496	0,02019222	0,02233326	0,02472201	0,02578127	0,02223246	0,01296749	0,01344689	0,01319588	0,02061576	0,02146855	0,02095647
1,354	LPC 17:0	[M+H]+	510,35541	LPC	0,008666133	0,008868066	0,009103759	0,01884118	0,01997931	0,01862615	0,01771889	0,01619747	0,01679977	0,01385809	0,01531904	0,01488017	0,01284992	0,01392291	0,01394888	0,02280845	0,02246415	0,0224801	0,02758476	0,02772522	0,02633844	0,0192275	0,02024315	0,02004036	0,04315608	0,04226751	0,0456963	0,02957592	0,02707647	0,02790292	0,01737011	0,01750255	0,01716188	0,02310787	0,02399364	0,021718
1,658	LPC 18:0	[M+H]+	524,37109	LPC	0,08449288	0,0817533	0,08364186	0,1278353	0,1300907	0,1297374	0,1394085	0,1319607	0,1354835	0,09478372	0,0996672	0,09919899	0,129831	0,1315319	0,1330158	0,1901982	0,2036843	0,2033301	0,2254481	0,238412	0,236373	0,1318122	0,1311633	0,1359684	0,3010482	0,3050265	0,3003894	0,2707973	0,2732204	0,2758135	0,1418967	0,1505529	0,1463473	0,1964149	0,1829668	0,182168
1,225	LPC 18:1	[M+H]+	522,35541	LPC	0,06173259	0,0669737	0,06439837	0,189717	0,1983857	0,1942593	0,1541281	0,1560454	0,1591372	0,07709735	0,07682391	0,07823294	0,06379608	0,06217077	0,06487628	0,157471	0,1658046	0,1608402	0,1862649	0,1832859	0,1845571	0,09411704	0,09640718	0,09114239	0,1378034	0,1382357	0,1406506	0,192737	0,1893068	0,1924602	0,07827462	0,08418236	0,07893932	0,1516717	0,156879	0,1564343
0,999	LPC 18:2	[M+H]+	520,33978	LPC	0,04509607	0,04576464	0,04356301	0,06499854	0,0708298	0,06915978	0,07411116	0,07817025	0,07877	0,04573235	0,04448353	0,04443254	0,02471543	0,02742254	0,02466579	0,08303946	0,08826208	0,08978259	0,1282047	0,1338294	0,1247545	0,05032988	0,04998299	0,04929465	0,07664595	0,07388495	0,07240383	0,1041559	0,09666233	0,1014108	0,04813325	0,05485279	0,05138287	0,102359	0,1107193	0,102418
0,977	LPC 20:4	[M+H]+	544,33978	LPC	0,04425628	0,04387943	0,04116126	0,02590247	0,02726081	0,02644758	0,03680189	0,03942309	0,03702432	0,05881282	0,06422822	0,0605315	0,03235486	0,03278976	0,03018031	0,07281157	0,07520929	0,07007064	0,1836663	0,1826462	0,1667203	0,08296167	0,08959064	0,08095647	0,09966399	0,09868978	0,09516366	0,1488902	0,1482249	0,1499615	0,0593961	0,06868364	0,06672415	0,1167953	0,1303975	0,1138802
3,872	LPC 22:0	[M+H]+	580,43372	LPC	0,008131299	0,008889646	0,00921835	0,01498497	0,01467411	0,01449199	0,01404842	0,0114253	0,01321218	0,01943075	0,01681197	0,0182399	0,01415419	0,01260399	0,01258716	0,0208078	0,02085183	0,01918144	0,01758204	0,02141593	0,02005491	0,01746967	0,01790584	0,01905342	0,03564469	0,03715838	0,03497586	0,04757952	0,04587787	0,04384439	0,02625996	0,02887627	0,02825804	0,02319636	0,0245334	0,02628588
0,948	LPC 22:6	[M+H]+	568,33978	LPC	0,02344377	0,02260563	0,02149968	0,01038356	0,01071262	0,01093475	0,01587351	0,0148805	0,01704324	0,0379109	0,038879	0,03957835	0,01681514	0,01473894	0,01493603	0,02991515	0,02941476	0,02985837	0,07763849	0,08045556	0,07948403	0,0399612	0,03957079	0,03890811	0,04536538	0,04574579	0,04379638	0,07071298	0,06520239	0,06704689	0,02758075	0,0309361	0,0276351	0,04072173	0,04710536	0,0429558
5,066	LPC 24:0	[M+H]+	608,46503	LPC	0,02004014	0,01928376	0,01991244	0,05800816	0,05936607	0,05807855	0,04618539	0,04899214	0,0502233	0,08177599	0,07918007	0,08821861	0,0435584	0,03943077	0,04258408	0,09352063	0,09222686	0,08934543	0,06878357	0,0704994	0,06890328	0,07366552	0,07519691	0,07797073	0,1312248	0,1358812	0,133518	0,2122483	0,1954015	0,1842719	0,1139064	0,112252	0,1179725	0,09467532	0,09451176	0,0908694
6,324	LPC 34:3	[M+H]+	742,57452	LPC	0,2554417	0,2377992	0,2489156	0,2053879	0,2022672	0,2038817	0,2435416	0,2442179	0,2516768	0,2350104	0,2458939	0,2354549	0,2120755	0,2169349	0,2154631	0,2478919	0,2644036	0,271129	0,265487	0,2562721	0,2440927	0,2453131	0,2485521	0,2603764	0,2212044	0,2315034	0,2297115	0,2278343	0,2108381	0,2171202	0,2123791	0,2385402	0,2165084	0,2370535	0,2262526	0,2412533
1,416	LPC O-13:1	[M+H]+	438,29791	EtherLPC	0,01847855	0,01884136	0,01773057	0,01706574	0,01868301	0,01689387	0,02143286	0,02193919	0,02116618	0,02139985	0,02178197	0,02149967	0,0303965	0,02931334	0,02836598	0,03878352	0,0403791	0,04001369	0,04905688	0,05147541	0,04963788	0,02321471	0,02401454	0,02421367	0,06443574	0,06722156	0,06551465	0,05272057	0,0533941	0,05404764	0,02651995	0,02565787	0,02754376	0,02973767	0,03031564	0,03115601
1,218	LPE 16:0	[M+H]+	454,29279	LPE	0,07340389	0,06041032	0,07319836	0,1079914	0,1115711	0,1081813	0,1279977	0,1145462	0,1175386	0,09177969	0,09443308	0,09053539	0,07551869	0,07814311	0,07673296	0,1213207	0,1477885	0,1403228	0,1525323	0,1554401	0,1646652	0,09083281	0,08571172	0,1015144	0,1614834	0,1793406	0,1747117	0,1858449	0,1792097	0,2078581	0,1014625	0,09498443	0,1072521	0,1194089	0,109404	0,120891
1,76	LPE 18:0	[M+H]+	482,3241	LPE	0,1120424	0,1101553	0,1070035	0,1654032	0,1705557	0,1650641	0,1777067	0,1828561	0,1916279	0,1461422	0,1417286	0,1416473	0,1500003	0,1424031	0,1527317	0,2045583	0,2123979	0,2114187	0,2794021	0,2848845	0,2960477	0,1692477	0,1785211	0,1866549	0,3372145	0,3609703	0,3278748	0,3444676	0,3468246	0,3728221	0,210776	0,1956828	0,1865859	0,2111727	0,2156025	0,2305729
1,295	LPE 18:1	[M-H]-	478,29391	LPE	0,06601514	0,06902855	0,06744155	0,1530492	0,1418321	0,1490852	0,1342883	0,1333966	0,1351793	0,1003598	0,09989364	0,09714241	0,07411812	0,06984788	0,07399378	0,1903581	0,1956901	0,1898601	0,164178	0,1717197	0,173393	0,08861279	0,08937084	0,09568787	0,1528731	0,1594403	0,1624947	0,1850804	0,1852615	0,1784929	0,08403751	0,09049365	0,08616205	0,1342594	0,1337111	0,1391678
4,676	LPE O-11:0	[M-H]-	368,2207	EtherLPE	0,1706398	0,1692919	0,151419	0,08422732	0,07898113	0,08428537	0,2022826	0,2086197	0,1738267	0,2106672	0,1880124	0,1977957	0,1288104	0,1374112	0,1154541	0,1915434	0,2016316	0,1715231	0,1605326	0,1710615	0,1695036	0,1411397	0,1589622	0,1827085	0,1674153	0,179047	0,1392608	0,1027723	0,1101424	0,101165	0,1560944	0,1409382	0,1708556	0,1689897	0,1711352	0,1707767
1,416	LPE O-16:1	[M+H]+	438,29791	EtherLPE	0,111194	0,1075594	0,1055834	0,1054696	0,1084495	0,09862661	0,1254605	0,1241273	0,12058	0,1248215	0,125697	0,1223531	0,1742664	0,1575269	0,1617421	0,2212891	0,2325307	0,2347435	0,2822878	0,2902181	0,292175	0,1347741	0,1370574	0,1335134	0,364214	0,4103071	0,3702549	0,3116322	0,3104945	0,3250308	0,1689349	0,1540126	0,1613278	0,1730089	0,1672932	0,1738772
2,114	LPE O-18:1	[M+H]+	466,32919	EtherLPE	0,03957909	0,03709977	0,03766884	0,04306779	0,04228419	0,04663016	0,04773185	0,04381013	0,0428393	0,05306116	0,04318773	0,0496073	0,05625763	0,05166045	0,05447766	0,06899718	0,06861547	0,06818359	0,08790676	0,0885101	0,09214699	0,04894816	0,04951515	0,04988458	0,1427627	0,1501222	0,1370496	0,1096084	0,1025214	0,1018094	0,06759739	0,06511824	0,06392176	0,06021541	0,05811608	0,05650588
3,101	LPG O-13:0	[M-H]-	427,24661	EtherLPG	7636,25	8102,375	7129,313	1879,688	1855,438	1774,875	12134,69	12889,94	10606,13	10062,06	10291,38	9944,438	6148,5	6496,625	5747,5	11715,88	11627,06	10739,56	8231,625	8516,563	8474,938	9410,75	9971,063	10331,69	9252,25	8990,188	7121,25	3067,125	3279,375	3210,563	8657,688	8032,5	8576,188	7993,5	8205,625	7985,75
0,757	MG 15:2	[M+NH4]+	330,26389	MG	262,75	260,4375	254,125	1548,125	1547,813	1551,563	2753,375	2744,5	2939,938	506,6875	500,125	514,25	251,125	312,625	262,875	953,375	866,875	943	348,5	305,25	338,625	259,3125	243,875	258,625	366,1875	345,9375	361,6875	243,5	277,25	268,875	224,0625	231,875	234,875	247,125	240,8125	284,4375
2,043	MG 16:0	[M+NH4]+	348,31079	MG	2718,313	2761,313	2857,313	5232,25	4816,5	5012,063	3307,188	3292,75	3368,813	3031,063	2959,938	2931,813	5777,938	5656,813	5837,938	3435,438	3352,313	3270,25	3737,938	3621,688	3711,875	3726,438	3677,188	3675,625	3271,438	3291,563	3413,375	6240,813	6098,25	6121,438	3638,125	3564,688	3626,563	3702	3803,375	3702,438
3,23	MG 18:0	[M+NH4]+	376,3421	MG	6699,438	6829,75	6844,688	10820,94	11097,94	11262,25	8048,063	8284,125	7863,875	7181,5	7322,688	7010,5	14276,88	13864,56	14039,06	8511,438	8478,688	8428,813	8697,75	8607,313	8544,25	9555,375	9513,125	9467	9055,938	8788,938	9074,375	13902,06	14367	13149,13	8944,688	9212,313	9092,25	9318	10096	9210,25
2,221	MG 18:1	[M+NH4]+	374,32651	MG	322,6875	345,4375	333,25	842,3125	795,75	887,6875	1028,5	1016,625	1069,938	987,4375	965,125	947,375	547,1875	559,3125	550,25	571,4375	567	607,0625	646,125	613,0625	597	459,5625	474,625	478,75	1134,938	1069,563	1128,938	877,9375	828,6875	846,375	717,375	685	637,6875	488,125	534	559,625
2,198	MG 19:2	[M+NH4]+	386,32651	MG	1198,188	1153,813	1142,938	769,375	768,9375	787,5	1247,5	1330,875	1348,875	1134,063	1251,438	1183,813	1116,75	1179	1133	1294,75	1345,25	1379,563	1409,563	1327,625	1314,688	1394,375	1421	1364,375	1382,688	1438,5	1457,5	995,75	1058,875	1026,5	1406,75	1348,063	1326,063	1351,5	1335,688	1360,688
6,669	MG 24:0	[M+NH4]+	460,436	MG	602,5625	603,5	707,625	895,3125	944,375	871,25	1926,563	1559,5	1465,938	1701,563	1702	1706,75	560,375	525,0625	531,25	2226,188	2063,688	2137,438	1061,313	1017,938	832,6875	2957,125	3203,375	3205,75	1352,625	1598,438	1519,688	2605,813	2620,063	2357,938	2209,438	1937,75	2461,25	1662,125	1415	1401,125
6,18	MG 30:7	[M+NH4]+	530,42041	MG	1399,75	1342,875	1393,875	576,6875	603,1875	590,4375	1782,25	1768,25	1624,188	1707,75	1512,688	1581,313	410,5625	392,3125	428	1026,375	1052,063	1046,938	953,9375	927,9375	1056,563	864,625	850,3125	919,3125	947,375	854,9375	960,375	527,3125	619,9375	489,9375	1296,938	1224,813	1172,063	987,625	1063,813	1033,313
8,339	MG 32:1	[M+NH4]+	570,54559	MG	5007,563	4721,125	4793,438	1779,625	1806	2086,563	4626,5	4992,188	4674,188	4442,75	4383,75	4414,5	4174,313	3820,938	4255,5	4369,75	4871,813	4867,938	6205,813	6392,563	6559,063	6350,75	6302,625	7241,688	6322,75	6877,875	6606,563	3718,375	4570,563	4000,063	5873,875	6106,313	6806,438	6631,938	6407,938	6005,813
7,884	MG 32:4	[M+NH4]+	564,4986	MG	1641,438	1721,438	1709,438	2298,125	2479	2530,813	2071,625	1996,938	1999,75	1833,563	1901,188	1687,5	3455,125	3341,438	3217	1916,313	1934,5	1812,063	2270,25	2090,125	2141,875	2302,375	2182,875	2216,75	2137,375	2029,313	2029,813	3360,063	3472,125	3478,375	2131,125	1928,313	2016,438	2226,688	2227,688	2564,5
7,045	MG 32:7	[M+NH4]+	558,45172	MG	2032,875	2152,75	2055,375	793,0625	784,5	876,3125	2411,5	2513,875	2505,563	2315,313	2318,875	2346,875	609,5625	529	549,125	1434,813	1606,563	1434,5	1258,75	1511,5	1358,563	1251,188	1362,75	1254,438	1270,938	1328,313	1299,313	749,5625	718,5	741,5	1793,313	1871,75	1730	1590,188	1567,75	1423,375
8,305	MGDG O-26:0|MGDG O-22:0_4:0	[M+HCOO]-	677,4845	EtherMGDG	367,5625	385,0625	1182,688	561,5	430,5625	358,4375	408,625	429,4375	1546,75	583	429,8125	400,4375	371,0625	374,3125	1423,875	351,9375	326,5	1161,875	274,9375	235,625	225,0625	1095,5	500,125	406,75	323,6875	293,6875	1546,188	529,9375	386,1875	329,6875	354,8125	1203,438	575,9375	392,9375	339,9375	301,1875
6,176	MGDG O-28:5|MGDG O-10:0_18:5	[M+HCOO]-	695,43762	EtherMGDG	1736,188	1667,438	1522,188	2779,313	2755,75	2638,375	2018,688	2047,813	1897,688	1770,438	1722,313	1733,438	3790,5	3897,25	3677,313	1928,875	2025,063	1705,625	1821,25	1774	1748,063	1672,688	1814,5	1872,375	1480,813	1595,813	1174,938	2590,125	2801,188	2850,938	1544,75	1407	1536,563	1707,688	1547,688	1691,313
2,554	NAE 16:1	[M+H]+	298,27411	NAE	361,4375	391,125	396,875	407,1875	388,25	412,9375	401,4375	414,375	369,5	695,25	695,125	641,8125	498,5	497,1875	498,8125	710,4375	678,9375	654,9375	542,25	525,1875	589	486,25	441,4375	454,3125	1016,313	968,375	917,1875	612,0625	620,625	589,125	504,125	595,5	483,625	486,4375	480,8125	485,375
3,271	NAE 16:2	[M+HCOO]-	340,2493	NAE	1217,75	1146,688	979,75	542,8125	575,3125	615,3125	1482,25	1494,813	1250,313	1213,375	1247,688	1241,313	1155,438	1117,563	886,625	1475,75	1597	1228,25	1215	1206,5	1203,813	985,8125	1158,188	1180,125	1204,313	1278,5	785,8125	657,0625	770,375	743,25	1088,813	968,0625	1127,375	1101,438	1141,125	1177,688
1,876	NAE 18:1	[M+H]+	326,30539	NAE	285,3125	261,3125	281,8125	254,75	236	248,125	446,6875	436,1875	449,875	489,125	473,625	453,1875	535	499,1875	528,9375	824,75	821,125	863,3125	657,5	656,0625	645,375	648,5	656,25	596,375	1154,938	1138	1198,375	712,1875	682,0625	716,625	829	764,875	772,25	594,125	642,5625	650,5625
2,437	NAE 18:3	[M+H]+	322,27411	NAE	517,5625	447,875	458,25	83,1875	84,8125	79,4375	101,875	103,9375	112,25	457,875	464,0625	494	572,875	577,8125	592,5625	677,3125	709,5	766,75	904,875	954,5	877,8125	785,5	786,5	817,25	1280,938	1254,313	1190,188	720,125	756,0625	712,8125	818,375	790,5625	752,75	668	715,125	666,5625
1,489	NAE 20:2	[M+H]+	352,32101	NAE	328,8125	317	320,875	927,625	860,875	892,25	523,125	503,8125	539,5	810,375	783,875	830,9375	1117,563	1052,438	1097	713,8125	722	718,4375	849,8125	884,1875	886,6875	858,4375	861,8125	813,9375	491,5625	494,875	533	890,8125	923,875	936,6875	571,375	582,625	584,5	582,0625	624,375	644,0625
0,733	NAE 26:7	[M+H]+	426,3367	NAE	44,6875	153,9375	448,0625	2,875	0	0	7,5	0	0	32,3125	18	33,625	15,5	92,125	214,375	0	590,625	481,6875	212,4375	179,375	197,9375	28,125	34	69,5625	13,75	0	35,375	15	0	5,5	16,5625	0	24,75	0	262	578,5
5,43	NAE 28:6	[M+H]+	456,38361	NAE	1031	1006,25	1137,438	1452,375	1510	1402,25	1145,938	1241,813	1160,063	1116,25	1088,313	1207	2048	2029,75	2031,375	1173,813	1121,25	1179,813	1343,375	1390,313	1413,563	1389,625	1430	1456,25	1200,938	1239,875	1229,625	2103,188	2289,563	2072,625	1324,5	1188,563	1401,5	1549,688	1351,125	1382
0,528	NAE 9:0	[M+H]+	202,18021	NAE	760,1875	734,25	703,4375	1505,875	1483,188	1531,438	1270,5	1324,438	1304,875	787,75	860,375	756,25	2021,313	2108,688	2226,938	1090,625	1086,125	1074	1575,813	1654,875	1490,688	1101,063	1127,5	1112,813	1406,5	1648,063	1576,438	1698,75	1848,875	1725,438	1253,375	1205,875	1282,875	1259,75	1161,938	1154
0,618	NAGly 8:0	[M+NH4]+	219,1703	NAGly	892,25	902,1875	943,875	1241,625	1224,625	1169,875	1393,75	1448,875	1476,5	1189,625	1201,625	1117,25	1546,313	1522,75	1592,313	1485,688	1514,563	1458,75	1686,938	1871,938	1832,125	1630,375	1698,75	1542,313	1805,5	1789,313	1751,875	2880,313	3074,75	3177,188	1832,625	1665	1717,125	2159,875	2059,188	2106,188
1,086	Norethisterone acetate	[M-H]-	339,19656	Others	2317,5	2335,563	2189,188	3444,688	3396,688	3414	2008,75	2004,875	1870,313	1665,125	1698,938	1791,25	4101,563	4389,25	3910,438	1747,438	1731,813	1646,188	2266,625	2318,5	2418,875	1604,125	1695,875	1649,375	1480,625	1504,438	1358,125	3526,563	3549,5	3576,125	1898,375	1881,688	1979,063	2305,563	2291,188	2298,25
6,091	PC 30:0	[M+H]+	706,53809	PC	0,01481441	0,01495896	0,01480263	0,0189399	0,01788808	0,01559515	0,01613974	0,01762082	0,01640264	0,01893673	0,0198406	0,02043063	0,02034739	0,01911299	0,01844151	0,04443356	0,04757414	0,04786608	0,04043413	0,03962776	0,03906045	0,02434998	0,02320066	0,02394555	0,05958027	0,06051412	0,06086121	0,05560518	0,05590025	0,05425605	0,03937032	0,03649912	0,03705242	0,03975179	0,03978177	0,03929424
6,091	PC 30:0|PC 14:0_16:0	[M+H]+	706,53809	PC	0,01481441	0,01495896	0,01480263	0,0189399	0,01788808	0,01559515	0,01613974	0,01762082	0,01640264	0,01893673	0,0198406	0,02043063	0,02034739	0,01911299	0,01844151	0,04443356	0,04757414	0,04786608	0,04043413	0,03962776	0,03906045	0,02434998	0,02320066	0,02394555	0,05958027	0,06051412	0,06086121	0,05560518	0,05590025	0,05425605	0,03937032	0,03649912	0,03705242	0,03975179	0,03978177	0,03929424
6,458	PC 31:0	[M+H]+	720,55377	PC	0,01945499	0,01729586	0,01814125	0,02251313	0,02184124	0,02233956	0,02211559	0,02172751	0,02070123	0,02649279	0,0267572	0,02383444	0,02204976	0,02308202	0,02174848	0,05382534	0,05718704	0,0573908	0,05642501	0,05370132	0,05808065	0,03910589	0,03685934	0,03866534	0,09763528	0,09845443	0,1001404	0,07591838	0,07321484	0,07210798	0,05482704	0,05526048	0,05510068	0,05347895	0,05627331	0,0536186
6,458	PC 31:0|PC 15:0_16:0	[M+H]+	720,55377	PC	0,01945499	0,01729586	0,01814125	0,02251313	0,02184124	0,02233956	0,02211559	0,02172751	0,02070123	0,02649279	0,0267572	0,02383444	0,02204976	0,02308202	0,02174848	0,05382534	0,05718704	0,0573908	0,05642501	0,05370132	0,05808065	0,03910589	0,03685934	0,03866534	0,09763528	0,09845443	0,1001404	0,07591838	0,07321484	0,07210798	0,05482704	0,05526048	0,05510068	0,05347895	0,05627331	0,0536186
7,174	PC 31:1	[M+H]+	718,53809	PC	0,00591641	0,005149623	0,006816912	0,008266889	0,01002419	0,007538035	0,006127629	0,005679318	0,006664094	0,006500887	0,008748671	0,007536951	0,008121556	0,008951856	0,007704087	0,01559665	0,01863686	0,01890791	0,01464106	0,01390391	0,01203348	0,01037506	0,009719539	0,009794029	0,02322194	0,02212306	0,02359606	0,018906	0,02034592	0,02091565	0,01423768	0,01254827	0,01291255	0,01497621	0,01449292	0,01564958
6,66	PC 31:2	[M+H]+	716,52252	PC	0,009352804	0,008293643	0,008653055	0,008673044	0,007015199	0,008585287	0,00813164	0,006977252	0,007291137	0,009041252	0,008676481	0,009811964	0,007628765	0,009020272	0,006735539	0,01277787	0,01386417	0,01204337	0,01322788	0,01402022	0,01141393	0,009430159	0,009856813	0,007354367	0,01456465	0,01441842	0,01394309	0,0133849	0,0132766	0,01494006	0,01312974	0,01095689	0,01131394	0,01226676	0,0119321	0,01331227
6,809	PC 32:0	[M+Na]+	756,55139	PC	0,008051095	0,007128947	0,007086562	0,006721633	0,006717193	0,007088953	0,006402067	0,006374639	0,006992587	0,007347351	0,007620943	0,008124082	0,01066218	0,008551133	0,008007247	0,01943624	0,01723961	0,01601335	0,01695896	0,0165383	0,01548657	0,01076632	0,01105273	0,0119573	0,02602252	0,02489628	0,02338287	0,020805	0,02074292	0,01883863	0,01343234	0,01449744	0,01337607	0,01336955	0,0140411	0,01467459
6,482	PC 32:0;3O|PC 16:0_16:0;3O	[M+HCOO]-	826,5451	OxPC	526,5625	497,4375	518,8125	222,1875	272,1875	237,0625	369,6875	392,375	344,4375	615,375	696	619,8125	509,5	469	539,8125	1667,938	1567,375	1502,188	2337,813	2413,438	2293,5	1083,813	1063,313	1090,313	2573,438	2684,25	2508,938	2542,188	2552,938	2549,938	1502,75	1415,75	1432,125	1996,625	1927,438	2054,375
6,864	PC 32:0|PC 16:0_16:0	[M+HCOO]-	778,56042	PC	0,2397937	0,2404909	0,2371085	0,2657586	0,2810063	0,2530794	0,2657862	0,2598875	0,2586778	0,3292109	0,3203872	0,3083332	0,3862805	0,3751433	0,3893625	1,003186	1,004496	1,008662	0,9396266	0,9812081	1,037519	0,4960673	0,5304232	0,5430962	1,65462	1,651713	1,479216	1,191882	1,166411	1,174235	0,7382757	0,7291719	0,7177024	0,7870269	0,7769085	0,7869695
6,284	PC 32:1|PC 16:0_16:1	[M+H]+	732,55377	PC	0,04039579	0,03566914	0,03519517	0,04311499	0,04519856	0,04340824	0,05823366	0,05682494	0,06005963	0,06049989	0,0598681	0,05396871	0,03191848	0,03424274	0,03259448	0,1299182	0,1325695	0,1288911	0,1650294	0,1606943	0,1578287	0,07822387	0,07665291	0,07752968	0,1699066	0,1684112	0,1698018	0,1735737	0,1654655	0,1617706	0,1067952	0,1016081	0,1067465	0,1395795	0,1394522	0,1387953
7,165	PC 33:0	[M+H]+	748,58508	PC	0,004822695	0,005016354	0,004539435	0,006617059	0,006927437	0,005856249	0,005650232	0,004720461	0,005690063	0,006688235	0,007377057	0,00637236	0,006749153	0,006789194	0,006701661	0,01428241	0,01372471	0,01525884	0,01451738	0,01515887	0,01432952	0,009080446	0,009629267	0,009073923	0,02740844	0,02823788	0,0292344	0,01828497	0,01876929	0,01928339	0,01319042	0,01228538	0,0121499	0,01216584	0,01271212	0,01185424
6,622	PC 33:1	[M+H]+	746,5694	PC	0,01178804	0,0105808	0,01196742	0,01199885	0,01028459	0,01127705	0,01297621	0,01417855	0,01019297	0,01130593	0,01207917	0,01306295	0,01185883	0,00923796	0,007790952	0,02090254	0,02657447	0,02571926	0,02941115	0,0243111	0,02559289	0,01804911	0,01570584	0,01592709	0,03006082	0,0306146	0,03833862	0,02415787	0,02502619	0,02545546	0,01891055	0,02008751	0,01903749	0,02125	0,02614393	0,02143794
6,622	PC 33:1|PC 15:0_18:1	[M+H]+	746,5694	PC	0,01178804	0,0097474	0,01196742	0,01199885	0,01028459	0,01127705	0,01297621	0,01417855	0,01019297	0,01130593	0,01207917	0,01306295	0,01185883	0,00923796	0,007790952	0,02090254	0,02657447	0,02571926	0,02941115	0,0243111	0,02559289	0,01804911	0,01570584	0,01592709	0,03006082	0,0306146	0,03833862	0,02415787	0,02502619	0,02545546	0,01891055	0,02008751	0,01903749	0,02125	0,02614393	0,02143794
6,512	PC 33:3;O|PC 18:2_15:1;O	[M+HCOO]-	802,52399	OxPC	736,5	704,875	726,625	570,625	587,9375	569,0625	742,9375	766,1875	772,9375	575	624,6875	562,75	468,125	454,4375	453,5	1839,688	2002,25	1829,125	2257,063	2281,5	2187,375	708,5	744,0625	708,5625	1934,063	2079,438	1990,375	1820,125	1825,563	1751,75	1085,875	1166,75	1190,125	1712,313	1672,125	1682,563
6,665	PC 33:4	[M+H]+	740,52252	PC	0,005144142	0,005828168	0,004567564	0,00316054	0,001901838	0,001553606	0,00288821	0,001764057	0,001694425	0,005894189	0,004591881	0,003660141	0,00474181	0,005547041	0,00641848	0,01505068	0,01235677	0,01032971	0,01385393	0,01450843	0,01426402	0,007949733	0,006903947	0,005956167	0,01804572	0,01476603	0,01840212	0,01372163	0,01749608	0,01779795	0,01208327	0,01272172	0,0119174	0,01479266	0,0123096	0,01163238
7,496	PC 34:0|PC 16:0_18:0	[M+H]+	762,60071	PC	0,01834137	0,01724612	0,01870868	0,02514053	0,02438057	0,02388408	0,01808198	0,01738304	0,01736169	0,02505613	0,02402568	0,02501451	0,03082865	0,02966063	0,0315104	0,07147873	0,07186931	0,07519804	0,06780071	0,0679875	0,06863188	0,04268535	0,04174598	0,04130032	0,1367617	0,1223392	0,1376533	0,09715847	0,09959435	0,09504668	0,06173706	0,05587571	0,06015863	0,05706523	0,06070545	0,05851137
6,95	PC 34:1	[M+H]+	760,58508	PC	0,2886651	0,2735035	0,2739035	0,3100466	0,2981547	0,2984296	0,3923748	0,3882161	0,3811629	0,3305386	0,3400929	0,3321307	0,2702358	0,2764022	0,2667131	1,048842	1,094024	1,067601	1,153123	1,11052	1,119827	0,4954538	0,5017	0,4883667	1,297207	1,288429	1,299342	1,143217	1,107636	1,078739	0,7200697	0,6867616	0,669216	1,028422	0,9583145	0,9990005
6,98	PC 34:1|PC 16:0_18:1	[M+HCOO]-	804,57599	PC	0,2991263	0,3136325	0,3284112	0,3169215	0,3020756	0,3087812	0,4436368	0,4657447	0,4642685	0,3601117	0,3669599	0,368989	0,3170439	0,3319495	0,3083232	1,28032	1,289091	1,197511	1,259038	1,210497	1,243709	0,5180896	0,5521173	0,5277776	1,492103	1,475626	1,290993	1,145185	1,156104	1,165715	0,7099152	0,7016176	0,6789718	1,064024	1,053672	1,059411
6,453	PC 34:2|PC 16:0_18:2	[M+H]+	758,5694	PC	0,1941349	0,1866834	0,191051	0,1022176	0,09998539	0,09969169	0,1987862	0,1931423	0,1869671	0,1567153	0,1610505	0,1524907	0,1051176	0,09873164	0,09905603	0,6614634	0,6429047	0,6520078	0,7940538	0,7975411	0,8212526	0,250605	0,2601648	0,2555558	0,8801534	0,8496821	0,9283889	0,5541348	0,5487246	0,5130531	0,4680672	0,4414398	0,4417695	0,6627275	0,6873782	0,6446898
6,831	PC 34:3	[M+H]+	756,55377	PC	0,008051095	0,007128947	0,007086562	0,006721633	0,006717193	0,007088953	0,006402067	0,006374639	0,006992587	0,007347351	0,007620943	0,008124082	0,008687574	0,008551133	0,008007247	0,01981949	0,01723961	0,01601335	0,01695896	0,0165383	0,01548657	0,01004121	0,01050215	0,0102171	0,02602252	0,02489628	0,02338287	0,020805	0,02074292	0,01883863	0,01343234	0,01449744	0,01337607	0,01336955	0,0140411	0,01467459
7,282	PC 35:1	[M+H]+	774,60071	PC	0,009531938	0,008600537	0,009869391	0,01077571	0,01087385	0,01085524	0,01282884	0,01089251	0,01128942	0,01302022	0,01403611	0,01173876	0,01192775	0,01259213	0,01219503	0,03976257	0,03948375	0,04010189	0,04180761	0,04065974	0,04137756	0,02384542	0,02232107	0,02344508	0,07737043	0,07368268	0,07879941	0,03447565	0,03318796	0,03322596	0,02711132	0,02528244	0,02631972	0,0368288	0,03768823	0,03623496
7,597	PC 36:1|PC 18:0_18:1	[M+H]+	788,61639	PC	0,04147856	0,03700746	0,03878986	0,05256673	0,05430077	0,051479	0,04312814	0,03861438	0,04494895	0,04363758	0,04070844	0,04005649	0,0496951	0,0472738	0,04375147	0,1524773	0,1621987	0,1591356	0,1325567	0,1348215	0,1339733	0,06603226	0,06397006	0,06270818	0,2079019	0,2004995	0,2036229	0,1332711	0,1324562	0,1319107	0,08341508	0,08341145	0,08398603	0,1168048	0,1127019	0,1155217
7,15	PC 36:2|PC 18:0_18:2	[M+H]+	786,60071	PC	0,04037888	0,03642277	0,03690134	0,03345411	0,03604427	0,03296572	0,03432849	0,03421583	0,03458512	0,03232874	0,03208464	0,035136	0,02752645	0,02930256	0,02713673	0,1097119	0,110749	0,1128462	0,1176981	0,1141361	0,1124734	0,04529951	0,04638641	0,04442545	0,1226363	0,1264945	0,1260546	0,09810546	0,09867772	0,09633924	0,07257292	0,0699477	0,06754601	0,09244167	0,0882328	0,09068609
7,144	PC 36:2|PC 18:1_18:1	[M+H]+	786,60071	PC	0,04037888	0,03642277	0,03690134	0,03345411	0,03604427	0,03296572	0,03432849	0,03421583	0,03458512	0,03232874	0,03208464	0,035136	0,02752645	0,02930256	0,02713673	0,1097119	0,110749	0,1128462	0,1176981	0,1141361	0,1124734	0,04529951	0,04638641	0,04442545	0,1226363	0,1264945	0,1260546	0,09810546	0,09867772	0,09633924	0,07257292	0,0699477	0,06754601	0,09244167	0,0882328	0,09068609
6,538	PC 36:3	[M+H]+	784,58508	PC	0,02244255	0,01952108	0,0222539	0,01471682	0,01286538	0,01391337	0,019583	0,01735471	0,02236395	0,02517261	0,02401299	0,02220944	0,01715891	0,01858876	0,02017274	0,06814421	0,07367072	0,07171303	0,1036082	0,100767	0,1061709	0,04626178	0,04979958	0,05207906	0,1374059	0,1320875	0,1382576	0,09248599	0,08822687	0,08504298	0,07203392	0,07016704	0,07194127	0,09345233	0,09589245	0,09036258
6,436	PC 36:4	[M+H]+	782,5694	PC	0,1308985	0,1283839	0,1322217	0,03565574	0,03518691	0,03626202	0,08688015	0,08673836	0,08646677	0,1771907	0,1682997	0,1623375	0,1106951	0,1155211	0,1093869	0,5751154	0,5762975	0,5847578	0,9190338	0,9173415	0,9343643	0,3845843	0,3981766	0,4078453	1,262861	1,230197	1,30128	0,8125691	0,7951924	0,7546785	0,601887	0,5930963	0,6271278	0,8054356	0,8456987	0,8017881
6,436	PC 36:4|PC 16:0_20:4	[M+H]+	782,5694	PC	0,1308985	0,1283839	0,1322217	0,03565574	0,03518691	0,03626202	0,08688015	0,08673836	0,08646677	0,1771907	0,1682997	0,1623375	0,1106951	0,1155211	0,1093869	0,5751154	0,5762975	0,5847578	0,9190338	0,9173415	0,9343643	0,3845843	0,3981766	0,4078453	1,262861	1,230197	1,30128	0,8125691	0,7951924	0,7546785	0,601887	0,5930963	0,6271278	0,8054356	0,8456987	0,8017881
5,82	PC 36:5	[M+H]+	780,55377	PC	0,003209491	0,002787385	0,002608235	0,001637692	0,001833364	0,001735421	0,00248935	0,002030167	0,002157662	0,006004851	0,005916669	0,005877119	0,003004984	0,003327514	0,003478088	0,0112271	0,01056335	0,01143579	0,01553738	0,01528556	0,01438598	0,009266254	0,009022729	0,009517632	0,02154719	0,01913747	0,02193856	0,01894837	0,01773356	0,01868677	0,01020388	0,01044354	0,0110696	0,0143451	0,01315953	0,01273499
6,336	PC 37:7;O|PC 22:6_15:1;O	[M+HCOO]-	850,52399	OxPC	437,9375	394,3125	384,25	237,375	215,4375	181,875	360,375	386,3125	385,5625	680,3125	644,4375	683,8125	440,625	426,125	549,875	1479,375	1342,625	1327,313	1935,438	1958,125	2020,813	940,75	873,375	852	2006,25	1890,813	1758,625	2135,75	2010,063	1994,375	1061,188	1052,625	1067,938	1404	1334,125	1584,188
8,141	PC 38:1	[M+H]+	816,64771	PC	0,003398577	0,004236449	0,003362868	0,00613901	0,005268632	0,006063518	0,003827121	0,002738365	0,003360669	0,00394402	0,003490493	0,003469589	0,002910217	0,004427503	0,004999969	0,01066334	0,009792325	0,009104642	0,008878392	0,00792022	0,008727944	0,004692042	0,003064774	0,00470022	0,01130286	0,01565682	0,01132773	0,01029122	0,009061379	0,007615048	0,005676001	0,006489977	0,0059065	0,006173601	0,006707438	0,006905077
7,151	PC 38:4	[M+H]+	810,60071	PC	0,02208627	0,02233849	0,02215593	0,01026125	0,01230119	0,009427088	0,01274325	0,01313986	0,01320577	0,02069373	0,02320524	0,02190668	0,01866829	0,0188029	0,01903307	0,05852124	0,05837199	0,05971023	0,08568729	0,0800949	0,08148516	0,0381134	0,03648558	0,03689271	0,08980668	0,09007902	0,09052575	0,07595787	0,07596544	0,07413534	0,05863231	0,0552737	0,05899021	0,06682803	0,06657473	0,06474048
6,528	PC 38:5	[M+H]+	808,58508	PC	0,01568222	0,01574262	0,01545833	0,005800081	0,007546595	0,006538963	0,01068894	0,01027617	0,009470816	0,02134314	0,02229701	0,02322313	0,01471391	0,01553491	0,01390454	0,06041791	0,05720302	0,06179979	0,08381678	0,08166841	0,08564663	0,03818742	0,0430247	0,03894394	0,1070048	0,1006287	0,09484816	0,06886444	0,06901309	0,06792586	0,05181528	0,04706867	0,04590439	0,05917648	0,06842176	0,05995605
6,531	PC 38:5|PC 16:0_22:5	[M+H]+	808,58508	PC	0,01568222	0,01574262	0,01545833	0,005800081	0,007546595	0,006538963	0,01068894	0,01027617	0,009470816	0,02141788	0,02229701	0,02322313	0,01471391	0,01553491	0,01390454	0,06041791	0,05720302	0,06179979	0,08381678	0,08166841	0,08564663	0,03818742	0,0430247	0,03894394	0,1070048	0,1006287	0,09484816	0,06886444	0,06901309	0,06792586	0,05181528	0,04706867	0,04590439	0,05917648	0,06842176	0,05995605
6,344	PC 38:6	[M+H]+	806,5694	PC	0,06381164	0,06011647	0,06337652	0,02098468	0,02243822	0,02287501	0,05193572	0,04722006	0,05086887	0,1035677	0,1025745	0,1004682	0,05765296	0,05852159	0,06003785	0,2400257	0,2444724	0,2404752	0,4765908	0,4601995	0,4772238	0,2020078	0,2045035	0,2045683	0,5017997	0,5287036	0,5069906	0,4215652	0,3998733	0,3949627	0,2750674	0,2781535	0,2677983	0,3547897	0,3685272	0,3531035
6,344	PC 38:6|PC 16:0_22:6	[M+H]+	806,5694	PC	0,06381164	0,06011647	0,06337652	0,02098468	0,02243822	0,02287501	0,05193572	0,04722006	0,05086887	0,1035677	0,1025745	0,1004682	0,05765296	0,05852159	0,06003785	0,2400257	0,2444724	0,2404752	0,4765908	0,4601995	0,4772238	0,2020078	0,2045035	0,2045683	0,5017997	0,5287036	0,5069906	0,4215652	0,3998733	0,3949627	0,2750674	0,2781535	0,2677983	0,3547897	0,3685272	0,3531035
7,047	PC 40:6	[M+H]+	834,60071	PC	0,009412516	0,008867075	0,00879564	0,005305225	0,005200159	0,00545353	0,008500498	0,006811576	0,006686992	0,01182527	0,0123533	0,0114331	0,007284157	0,007604857	0,007732753	0,02507113	0,02524117	0,02583735	0,04164194	0,0391077	0,04108924	0,01717067	0,01586177	0,01542736	0,04387089	0,04512316	0,04544004	0,03570911	0,03290864	0,03083875	0,02303733	0,02226146	0,02198296	0,02935569	0,03034205	0,02874444
6,431	PC 40:7	[M+H]+	832,58508	PC	0,002063031	0,002678517	0,003154325	0,001330508	0,001477493	0,001845418	0,0016378	0,002325465	0,001697948	0,005855361	0,006380052	0,005586938	0,00392078	0,004375081	0,004490938	0,01004979	0,01037503	0,009449897	0,01238577	0,01253337	0,01346305	0,009662798	0,009536757	0,009517632	0,01916171	0,01910461	0,01770099	0,01259443	0,01254642	0,01141933	0,009015568	0,008868495	0,009549471	0,01151864	0,0113206	0,01055796
5,909	PC 40:8	[M+H]+	830,5694	PC	0,03202723	0,03004557	0,03133568	0,03532802	0,0339997	0,03190483	0,03180737	0,03101563	0,03386737	0,03278012	0,03412645	0,03152616	0,03464691	0,03336399	0,0364487	0,03224168	0,03679406	0,03395941	0,03635186	0,03505017	0,0344872	0,03368874	0,0320891	0,03464689	0,03620031	0,03675387	0,03670815	0,0378156	0,03556708	0,03712237	0,03477309	0,03551909	0,03292076	0,03302972	0,03439889	0,03435324
9,149	PC 42:1	[M+H]+	872,71033	PC	0,006001001	0,004675674	0,005123354	0,01101474	0,01063756	0,008478926	0,007003888	0,00884346	0,007059518	0,009314993	0,01009687	0,01126577	0,004999404	0,006373366	0,00610924	0,0211693	0,02065591	0,02094699	0,009654078	0,007774276	0,009047884	0,007752595	0,006933043	0,007913057	0,01890464	0,01472172	0,0167739	0,01275095	0,01425562	0,01297315	0,01002106	0,009508626	0,009758275	0,009544876	0,008616281	0,01020922
6,629	PC O-32:0;2O|PC O-16:0_16:0;2O	[M+HCOO]-	796,57092	EtherOxPC	9499,875	9363,563	9708,813	10145,13	9910,875	10440,94	9816	9718,688	9895,75	9301,813	9056,625	9138,75	9810,875	9988,938	10430,56	9352,563	9460,313	9758,5	8781,875	8927,188	8479,5	9100,563	8608,188	8523,813	7771,688	7957,625	7236	7898,875	7977,438	8434,438	7829,688	8133,438	8371,063	8208,938	7782,688	7959,813
7,247	PC O-32:0|PC O-16:0_16:0	[M+H]+	720,59021	EtherPC	0,01302705	0,01177459	0,01224677	0,009933526	0,01088735	0,009678902	0,009206446	0,009709608	0,008952977	0,01474324	0,01499995	0,01498685	0,01552719	0,01658426	0,01528048	0,05096922	0,05013504	0,04977174	0,04193511	0,04107905	0,03883838	0,02446025	0,02541718	0,02712816	0,07098521	0,07186214	0,07231656	0,05305643	0,05076698	0,05115922	0,03583611	0,03406538	0,03602469	0,03228014	0,0311986	0,03265851
7,186	PC O-32:1|PC O-14:0_18:1	[M+H]+	718,57452	EtherPC	0,005105329	0,00542273	0,004888622	0,005769269	0,005572425	0,004068102	0,0060588	0,003777914	0,005039242	0,00520401	0,006459071	0,006565813	0,007616704	0,006841617	0,006155278	0,01255913	0,01437759	0,01651636	0,0155389	0,01434396	0,01241967	0,008827414	0,008862328	0,00913731	0,02570269	0,02411856	0,02409226	0,01592289	0,01550969	0,01594907	0,01149778	0,01168414	0,01160938	0,01251101	0,009603815	0,01307112
7,193	PC O-32:1|PC O-16:1_16:0	[M+H]+	718,57452	EtherPC	0,005105329	0,00542273	0,004888622	0,005769269	0,005572425	0,004068102	0,0060588	0,003777914	0,005039242	0,00520401	0,006459071	0,006565813	0,007616704	0,006841617	0,006155278	0,01255913	0,01437759	0,01651636	0,0155389	0,01434396	0,01241967	0,008827414	0,008862328	0,00913731	0,02570269	0,02411856	0,02409226	0,01592289	0,01550969	0,01594907	0,01149778	0,01168414	0,01160938	0,01251101	0,009603815	0,01307112
7,341	PC O-34:1|PC O-18:1_16:0	[M+H]+	746,60577	EtherPC	0,01746461	0,01684631	0,01744579	0,01738904	0,01758429	0,01761147	0,01341919	0,0144687	0,01468707	0,01600905	0,01471217	0,01389577	0,01477422	0,01532167	0,01526572	0,04027564	0,0408659	0,03986391	0,03818495	0,03721192	0,03834454	0,02067913	0,02037388	0,0195372	0,05056309	0,0475969	0,04791802	0,04248161	0,0409903	0,04306702	0,02539977	0,02313182	0,02327651	0,03040802	0,03144953	0,0314253
6,324	PC O-34:3|PC O-12:0_22:3	[M+H]+	742,57452	EtherPC	0,1658844	0,1447826	0,155916	0,1325298	0,1316724	0,1240058	0,1482509	0,1442226	0,1511174	0,1411101	0,1489479	0,1412695	0,1393846	0,1452671	0,1439055	0,154029	0,1583409	0,164932	0,1665265	0,1481091	0,1466271	0,1516817	0,1508968	0,1540061	0,1289225	0,1339325	0,1317853	0,1315975	0,1242867	0,1314458	0,136466	0,1391643	0,1263578	0,1312633	0,1255406	0,136809
7,112	PC O-35:6|PC O-15:2_20:4	[M+H]+	750,54321	EtherPC	0,006102511	0,005328879	0,00549097	0,002142818	0,002675304	0,002773582	0,001823993	0,001878227	0,002298571	0,006185404	0,006302984	0,006480694	0,00676466	0,008078439	0,006381128	0,01142361	0,01156887	0,01123116	0,01481666	0,01436026	0,01349768	0,007512404	0,008180439	0,007446499	0,01911256	0,01953702	0,02046123	0,01768907	0,01836592	0,01622759	0,01002027	0,009531181	0,009827876	0,01092118	0,01201599	0,0111523
6,785	PC O-36:5|PC O-16:1_20:4	[M+H]+	766,57452	EtherPC	0,00818445	0,007243446	0,007101112	0,004047545	0,004310962	0,003681746	0,003148529	0,003245692	0,003784275	0,007542465	0,006651253	0,006894685	0,007988881	0,006559955	0,006958783	0,01380135	0,01474534	0,0155446	0,01730099	0,01758658	0,01814545	0,009585	0,009441263	0,009245658	0,02307601	0,02210702	0,02252859	0,01786425	0,01848927	0,0169372	0,01115658	0,01066055	0,01086968	0,01131754	0,01120727	0,01269715
7,62	PC O-37:1|PC O-19:0_18:1	[M+HCOO]-	832,64368	EtherPC	0,05271156	0,04989922	0,04752875	0,05719059	0,055591	0,05542891	0,05070612	0,0512352	0,05702564	0,04949802	0,05038713	0,04550215	0,05144381	0,05301258	0,05631461	0,1725924	0,1623902	0,162561	0,1100817	0,1130871	0,1215657	0,07309172	0,07481234	0,07229052	0,2051399	0,2043335	0,1830522	0,1344816	0,1436554	0,1454095	0,09641148	0,09363359	0,08871367	0,132775	0,1362896	0,1251379
6,643	PC O-38:7	[M+H]+	790,57452	EtherPC	0,01031615	0,009523096	0,00989461	0,00603257	0,009292197	0,00688532	0,008908182	0,004727328	0,00321976	0,009086875	0,009742749	0,006162463	0,01026933	0,007969151	0,005871228	0,01171438	0,01273784	0,0146125	0,01816066	0,01834593	0,01988065	0,01345601	0,01026863	0,01128068	0,020686	0,02007715	0,01886153	0,0191415	0,02176234	0,02085952	0,009601844	0,01416221	0,01250753	0,01460983	0,01543704	0,01735248
8,231	PC O-44:5|PC O-22:1_22:4	[M+H]+	878,69971	EtherPC	0,009871298	0,005706161	0,009805373	0,01722097	0,01277472	0,01308793	0,009457057	0,008727574	0,006481793	0,007469662	0,0055684	0,009701695	0,01694611	0,01226249	0,01631765	0,008210917	0,009750576	0,007052943	0,007032322	0,006477081	0,008636856	0,00763401	0,006535398	0,009689367	0,006624903	0,004997132	0,00705337	0,01206888	0,01316459	0,009884953	0,00762789	0,007672236	0,0073163	0,007437281	0,007497761	0,00695405
8,361	PC O-47:5	[M+H]+	920,7467	EtherPC	0,02184046	0,02395931	0,02164282	0,007367746	0,007254376	0,008007117	0,0183573	0,02122791	0,02442209	0,02201682	0,01994108	0,02195311	0,003820844	0,004733155	0,006028455	0,02166992	0,02349927	0,02054855	0,01469374	0,01532778	0,01640197	0,009816882	0,01261794	0,01246218	0,01483987	0,01720538	0,01540391	0,004976889	0,005742229	0,006532633	0,01925727	0,0138682	0,01637486	0,01498206	0,01456062	0,01664164
7,174	PE 34:1	[M+H]+	718,53809	PE	0,03041394	0,02854241	0,03642907	0,04511167	0,05313227	0,04058823	0,0340908	0,03213753	0,03545363	0,03527381	0,04851073	0,04159736	0,04374213	0,04637422	0,04216698	0,08789538	0,1058757	0,1037959	0,07860021	0,07251354	0,06476191	0,05520249	0,05070119	0,05037751	0,1220623	0,1241975	0,1274717	0,09774172	0,1042215	0,1050216	0,07013442	0,06368963	0,06814887	0,08038827	0,07971159	0,08015715
6,66	PE 34:2	[M+H]+	716,52252	PE	0,0480791	0,03602264	0,04624129	0,04732803	0,03718339	0,04573764	0,04524003	0,03948214	0,03878956	0,04905782	0,04592508	0,05415345	0,041088	0,04672864	0,0384823	0,07201006	0,07876213	0,06611264	0,07101358	0,07312013	0,0614276	0,05017495	0,05141726	0,03782863	0,07655671	0,08094411	0,07532401	0,0691983	0,06800908	0,07501701	0,06467676	0,05561246	0,05971184	0,06584466	0,06562698	0,06818545
8,323	PE 34:9|PE 15:4_19:5	[M+H]+	702,4129	PE	0,1117207	0,1199541	0,115782	0,1376329	0,1044447	0,09912105	0,1099998	0,09491161	0,1053395	0,1098402	0,08781482	0,1138109	0,116986	0,1049461	0,1031425	0,1058904	0,1062391	0,1173994	0,08997402	0,08729597	0,08957279	0,07753909	0,09044331	0,09313471	0,08578501	0,09902605	0,09577512	0,07419433	0,08199001	0,08903459	0,09073457	0,09952764	0,07099769	0,09964629	0,09074453	0,08152914
7,805	PE 36:1	[M+H]+	746,5694	PE	0,03810823	0,03714103	0,03905707	0,0442608	0,04541342	0,04782774	0,034243	0,03638303	0,0298875	0,04151532	0,0483755	0,0453076	0,04492072	0,04675626	0,04902286	0,1084761	0,1060927	0,1036029	0,08765828	0,08330093	0,08362936	0,05798753	0,05490034	0,05835421	0,1256431	0,143549	0,1313202	0,09981288	0,1045665	0,09909516	0,06817805	0,0672229	0,06685928	0,07733039	0,08339058	0,07850011
7,372	PE 36:2|PE 18:0_18:2	[M+H]+	744,55377	PE	0,04414498	0,04182268	0,04291872	0,04100506	0,04141086	0,04041691	0,03789558	0,03310904	0,03713097	0,05253937	0,04524351	0,04283055	0,0472918	0,04009586	0,04626054	0,1288965	0,1176537	0,123303	0,1050366	0,09352423	0,09934481	0,05205978	0,04746328	0,04908471	0,1195903	0,1171552	0,1175077	0,1067093	0,1044612	0,1051806	0,08037045	0,07730555	0,07839914	0,08867872	0,09451661	0,09422293
7,374	PE 38:4	[M+H]+	768,55377	PE	0,06654233	0,06792543	0,08060736	0,03635836	0,03434121	0,03587937	0,03401716	0,02906756	0,03160232	0,06225192	0,06180683	0,0602393	0,06903063	0,07454856	0,07779664	0,197484	0,1997312	0,1838189	0,2245539	0,2072709	0,2069262	0,122574	0,119168	0,1164279	0,2694845	0,2698351	0,2652764	0,2753308	0,2563849	0,2686071	0,1697969	0,1780294	0,1790925	0,2036498	0,2104758	0,1902131
7,379	PE 38:4|PE 18:0_20:4	[M-H]-	766,53918	PE	0,06515623	0,07514381	0,05885104	0,03255886	0,03285847	0,02896709	0,02213716	0,02435658	0,02556452	0,06251194	0,05558282	0,06376757	0,05921988	0,06571762	0,07088085	0,1724396	0,1845782	0,1783421	0,1767049	0,1771016	0,1598199	0,1165399	0,1046953	0,09727805	0,2635008	0,2790123	0,2718485	0,2628251	0,2465827	0,2702193	0,1818711	0,1626061	0,1627228	0,1941287	0,1955495	0,2016889
6,545	PE 38:6|PE 16:0_22:6	[M+H]+	764,52252	PE	0,03913141	0,05741775	0,03749686	0,01407766	0,01184409	0,009226824	0,02827318	0,02817863	0,02478053	0,0536402	0,05324388	0,05579236	0,04507848	0,05378028	0,03997044	0,1535864	0,1423299	0,1502479	0,230706	0,2318208	0,2699541	0,1026969	0,1185142	0,09774102	0,2934574	0,2992483	0,3011095	0,2015447	0,214838	0,2402539	0,1592154	0,1609315	0,1519643	0,1906842	0,196711	0,1840258
7,247	PE 40:6	[M+H]+	792,55377	PE	0,06088416	0,06256235	0,05578915	0,03718376	0,04027604	0,03572763	0,05043416	0,05005702	0,05347328	0,07309689	0,08632185	0,07419407	0,07603252	0,06711028	0,07834814	0,2342758	0,2422612	0,229019	0,337751	0,3344208	0,3185144	0,1491986	0,153057	0,1398272	0,3280139	0,3397526	0,3448464	0,3392138	0,3413491	0,3250966	0,2377576	0,2255884	0,2359673	0,2774316	0,2756131	0,2502008
7,276	PE 40:6|PE 18:0_22:6	[M-H]-	790,53918	PE	0,05287341	0,05742691	0,05555495	0,02930498	0,02590181	0,02284154	0,03920215	0,04027317	0,03871072	0,06694444	0,06235583	0,06985315	0,05173917	0,05660721	0,06092248	0,2222732	0,2334136	0,2237821	0,322718	0,2840025	0,2621461	0,1388483	0,1384163	0,1257276	0,3273303	0,3373276	0,3443203	0,3165537	0,3464252	0,3218263	0,2133332	0,2064016	0,2035711	0,2428046	0,2641782	0,2628366
8,331	PE 50:4|PE 34:1_16:3	[M+H]+	936,74158	PE	0,02714489	0,05519136	0,05025844	0,07124934	0,0658607	0,05703009	0,04844586	0,03321591	0,05014203	0,03814964	0,05548875	0,03862384	0,06539279	0,07223791	0,07841471	0,09128792	0,1136268	0,08341773	0,04846679	0,03143876	0,03925824	0,0419645	0,03001286	0,04626027	0,03521219	0,04486173	0,03969373	0,08510689	0,05229596	0,0626545	0,04234927	0,0257672	0,04342004	0,03408818	0,04598138	0,0374619
7,55	PE O-34:2|PE O-16:1_18:1	[M-H]-	700,52869	EtherPE	0,04042958	0,04508084	0,03748375	0,04698418	0,03985846	0,03893707	0,04465808	0,04365401	0,04584398	0,06606665	0,0516072	0,05416807	0,04819293	0,05167824	0,05277938	0,1208975	0,1310962	0,1250192	0,07774512	0,07602893	0,08051945	0,05626943	0,05915812	0,0529445	0,1654499	0,1597813	0,1656498	0,1110654	0,1264409	0,1324042	0,07482698	0,06911783	0,06897438	0,09292015	0,0963717	0,09238973
8,132	PE O-36:2	[M+H]+	730,57452	EtherPE	0,03299746	0,0339107	0,03667788	0,04133114	0,03637061	0,03584021	0,04521548	0,04082283	0,03309693	0,04258981	0,03514432	0,04214189	0,04009966	0,03708096	0,04192926	0,1128709	0,121287	0,1037464	0,07431301	0,07424446	0,07025158	0,04405831	0,04239238	0,02929842	0,1057677	0,119454	0,1272081	0,06296997	0,05874535	0,06263644	0,04843964	0,04682469	0,0538657	0,06954632	0,05836612	0,0615041
7,048	PE O-36:5|PE O-16:1_20:4	[M-H]-	722,513	EtherPE	0,0871326	0,08232982	0,08219329	0,03176377	0,02957819	0,03296968	0,02097945	0,02247227	0,02152002	0,07593276	0,07632216	0,07391965	0,1016299	0,1089512	0,1127971	0,2000697	0,185045	0,1790446	0,2213797	0,2191017	0,1889675	0,1145119	0,1183021	0,103751	0,3756807	0,3746854	0,3835315	0,2975007	0,2817874	0,2870258	0,1700089	0,1712893	0,1539922	0,1827233	0,1822979	0,1887647
6,24	PE O-37:3|PE O-22:3_15:0	[M-H]-	740,56	EtherPE	4,487001	4,87317	4,818634	5,042628	4,64934	4,446308	4,751858	4,585719	4,983544	5,06856	4,558136	4,762788	4,570385	4,769424	4,52105	5,049371	5,2172	4,701728	5,086134	4,878304	4,484501	4,819262	4,877799	4,404828	5,261038	5,392221	3,88834	5,024892	5,08541	5,219514	5,151719	4,985825	4,904972	5,288751	5,25444	5,30401
7,701	PE O-38:5|PE O-18:1_20:4	[M-H]-	750,54431	EtherPE	0,05172693	0,05119949	0,04750683	0,02887737	0,02648978	0,02521998	0,01826108	0,01567424	0,0170831	0,04702361	0,04534406	0,04561708	0,05977616	0,06223114	0,05694482	0,1211846	0,1195108	0,1128469	0,1131349	0,1168852	0,1145362	0,06695959	0,0734418	0,07091402	0,2299006	0,2407705	0,2294847	0,1659761	0,1650472	0,1801382	0,09738225	0,1050195	0,09679992	0,1081746	0,1135017	0,1032012
6,899	PE O-38:7	[M+H]+	748,52759	EtherPE	0,05482695	0,05305862	0,05164241	0,02089994	0,02282428	0,02172831	0,02450276	0,02413715	0,02210991	0,05987119	0,05809063	0,05330463	0,06457614	0,06264086	0,06224491	0,1370797	0,1325351	0,1232387	0,1605449	0,1600761	0,1589412	0,08840999	0,08474585	0,08725455	0,2391329	0,2326119	0,2325092	0,2141387	0,2149941	0,1966509	0,1344424	0,1154727	0,1263249	0,1467629	0,1348722	0,1388831
6,923	PE O-38:7|PE O-16:1_22:6	[M-H]-	746,513	EtherPE	0,03921869	0,03853389	0,04799215	0,0163429	0,01666752	0,0149276	0,01750633	0,01598325	0,01634889	0,05020833	0,04526827	0,04692063	0,05456689	0,0491904	0,05079908	0,119371	0,1192391	0,1074092	0,1499502	0,1592691	0,1305781	0,07151064	0,07436537	0,06952368	0,2371722	0,2441948	0,225045	0,1937598	0,2012598	0,2100298	0,1206033	0,116899	0,1152861	0,1173053	0,1264015	0,1269929
7,532	PE P-34:1|PE P-16:0_18:1	[M+H]+	702,54321	EtherPE	0,05114863	0,04456924	0,04815397	0,05232628	0,05239106	0,05949711	0,06036586	0,0558375	0,05383405	0,06299458	0,0686442	0,06491046	0,0607063	0,05597587	0,06004362	0,1372451	0,1482694	0,1377083	0,0968393	0,09288285	0,1032787	0,06809486	0,06970829	0,06212645	0,1672659	0,1674595	0,1713303	0,1273578	0,1117059	0,1200511	0,0749516	0,07537508	0,08194747	0,09647064	0,09829679	0,09307137
7,629	PE P-36:2|PE P-18:1_18:1	[M+H]+	728,5589	EtherPE	0,03583678	0,03959109	0,04719504	0,0444646	0,05101086	0,04310909	0,05251574	0,05803797	0,0500249	0,05805403	0,05237839	0,06258289	0,05196901	0,04858361	0,05919258	0,1011999	0,1060221	0,1104566	0,08990845	0,09106306	0,08876656	0,04777572	0,04123266	0,0473673	0,1425935	0,1373129	0,138847	0,07528929	0,06908397	0,07235009	0,05855922	0,05488212	0,0552061	0,077719	0,08066675	0,07883456
7,686	PE P-38:4|PE P-18:0_20:4	[M+H]+	752,5589	EtherPE	0,06639908	0,06962643	0,06263644	0,03278672	0,03439745	0,03402422	0,02080599	0,02095546	0,02408242	0,06478539	0,06116853	0,0659568	0,07216269	0,07398241	0,07690281	0,1310313	0,1407101	0,1385198	0,1530526	0,1376243	0,155149	0,08331413	0,07825837	0,07961149	0,2349083	0,2475973	0,2524413	0,1725188	0,1647644	0,1607703	0,1011103	0,1097998	0,1090171	0,1130908	0,1123652	0,1096645
1,278	PG 30:3|PG 12:0_18:3	[M-H]-	687,42432	PG	0,06084142	0,0659218	0,05224089	0,1163724	0,1137523	0,1212095	0,0726449	0,0715782	0,05515768	0,06433544	0,07057592	0,06218778	0,1231255	0,1298991	0,08874858	0,06839269	0,06713471	0,05860779	0,07225663	0,07334743	0,07584506	0,0539039	0,07142397	0,0743157	0,07315483	0,06953763	0,05057633	0,1164325	0,1281606	0,1252458	0,0684798	0,05739941	0,06476063	0,07205644	0,07730087	0,07167642
4,793	PG 48:7|PG 18:0_30:7	[M-H]-	931,64337	PG	0,1425781	0,1417078	0,1259809	0,2032204	0,2027984	0,205322	0,1650539	0,1593693	0,158108	0,1433193	0,1513974	0,1590348	0,2817432	0,2696278	0,2441452	0,1523716	0,1413534	0,1526942	0,163293	0,1651339	0,1581281	0,1373187	0,1545835	0,1539861	0,1644367	0,1527908	0,1396253	0,2304325	0,25216	0,2679788	0,1511266	0,1398695	0,1599346	0,1496542	0,1668698	0,1553593
6,627	PI 36:0|PI 15:0_21:0	[M-H]-	865,58118	PI	0,244168	0,2206926	0,218056	0,2379768	0,2349281	0,2503256	0,2113148	0,2189791	0,2252393	0,2234798	0,2241451	0,2052	0,1858155	0,1667298	0,1944985	0,2080889	0,2062005	0,2278548	0,218464	0,2337651	0,2339613	0,2245554	0,1981158	0,2265276	0,2505647	0,2350141	0,2551679	0,2265226	0,2252479	0,230563	0,2430575	0,2373889	0,2257732	0,2480174	0,2626872	0,2262475
6,506	PI 36:1	[M+Na]+	887,56201	PI	204	198,25	222,8125	206,9375	154,8125	106,8125	153,3125	170,3125	108,5	249,625	251,125	248,25	103,25	217,6875	192,5	932,625	918,75	780,0625	1438,125	1456,875	1370,75	482,5	463,6875	579,0625	1260,25	1263,688	1371,938	917,8125	846,6875	847,3125	799,5	701	755,375	1253,625	1369,313	1395,688
6,507	PI 38:4	[M+NH4]+	904,591	PI	614,4375	619,8125	562	244,4375	276,6875	273,875	307,9375	354,3125	312,5625	655,75	811,9375	626,5625	352,5	384,9375	346,5625	2635,313	2620,625	2313,25	3668,75	3459,5	3737,563	1189	1391,375	1137,813	3360,688	3244,625	3504,688	2347,125	2136,188	1968,625	1850,875	1833,125	1958,625	3418,688	3477,563	3233,25
6,547	PI 38:4|PI 6:0_32:4	[M-H]-	885,54993	PI	0,04268227	0,04017983	0,03893461	0,02981408	0,0295674	0,02677813	0,01989929	0,01885561	0,01899985	0,04972684	0,04686335	0,04052737	0,02154705	0,01851561	0,02030876	0,1340269	0,1370683	0,1333251	0,1511318	0,1623904	0,1539808	0,05240215	0,0426503	0,04854724	0,1558127	0,1538174	0,1536261	0,1181751	0,1207014	0,1203256	0,08880681	0,09105113	0,08019207	0,1674684	0,1678597	0,155702
5,554	PI 40:3	[M+Na]+	939,59332	PI	6426,188	6217,063	5810,125	7767,188	8062,375	7866,25	7555,25	7829,5	7684,688	7114,813	7375,375	7084,375	10873,25	10596,13	10705,38	7295,688	7337,75	7149,5	8159,313	8211,75	8114,438	8691,563	9921,25	8374,188	7758,875	8051,875	8091,438	11128,25	11483,94	11515,5	7795,75	7878,25	8020,125	8199,125	8661,438	9131,063
4,711	PI 40:3;2O|PI 18:0_22:3;2O	[M-H]-	947,58661	OxPI	749,0625	670,8125	674,5	803,9375	776,0625	718,0625	889,4375	928,625	877,4375	737,3125	766,6875	725,125	1403,563	1593,875	1282,813	851,625	902,125	811,9375	697,1875	712,0625	668	700,625	757,8125	789,3125	684,4375	664	545,6875	854,125	919,625	903,375	657,125	594,5	713,625	700,375	676,8125	701,375
5,483	PI 40:4	[M+NH4]+	932,62231	PI	874,125	805,3125	936,1875	1256,25	1229,563	1126,5	1049,313	1052,313	993,625	965,9375	962,25	932,875	1549,813	1573,313	1623,563	994,6875	942,875	925,6875	1018,813	1072,063	1022,563	1195,063	1117	1212,188	1045,313	973	970,1875	1646,875	1609,938	1683,563	999,8125	1032,563	1064,438	1145,938	1081,625	1104,375
4,772	PI 43:8	[M+Na]+	971,56201	PI	684,4375	691,125	679,5625	1075	1075,125	994,625	719,5625	791,375	766,75	731,6875	706,0625	715,375	1357,563	1311,75	1314,813	695,5625	708,25	701,375	851,6875	843,125	913,25	856,6875	909,875	870,9375	800,6875	807,1875	826,75	1462,063	1540,375	1390,875	825,75	849,4375	889,4375	904,5625	935,4375	836,75
7,865	PI 60:13	[M-H]-	1175,7533	PI	2,639368	2,579572	2,476955	1,751509	1,774163	1,818773	3,012915	3,303504	3,208783	3,146618	3,217393	2,893533	2,885387	2,695648	2,716822	3,012419	3,056059	3,200703	2,120317	2,189417	2,078232	2,872475	2,517872	2,89019	3,166236	2,954833	2,846617	2,668849	2,921125	2,669296	3,040416	2,733194	2,759683	3,12516	3,270425	2,975049
7,799	PI 60:14	[M-H]-	1173,73767	PI	0,3988213	0,3605892	0,3315213	0,3293429	0,356651	0,3851131	0,4419969	0,5141883	0,4397618	0,4110188	0,4324149	0,3939425	0,4895965	0,4158074	0,4239378	0,4271491	0,4059226	0,3822979	0,323021	0,3576888	0,3517531	0,3673888	0,346129	0,4180592	0,4255238	0,3917726	0,2696598	0,4159471	0,4198699	0,5091922	0,4035071	0,3406876	0,4316249	0,4251129	0,4234679	0,3998054
7,855	PI 62:9	[M+Na]+	1235,84375	PI	2337,563	2454,125	2355,188	1662,813	1709,25	1689,563	3176,75	3033,375	2932,938	2948,438	2871,375	2907,25	3200,75	3051,063	2937,625	2916,313	3128,375	2963,063	2525,25	2452,313	2625,75	3033,75	2988,188	2913,188	2872,375	3060,313	2985,813	2632	2774,188	2682,5	2771,875	2779,813	2761,5	2777,375	2738,5	3059,688
6,627	PI-Cer 39:4;3O	[M+H]+	860,5647	PI_Cer	797,375	985,5	1099,688	1203,25	1060,813	1042,813	1015,5	939,25	1195,125	998,8125	1193,625	868,5	1046,938	914	865,4375	959,5625	918,1875	897,5625	1230,813	865,0625	1011,375	959,9375	1069,875	1138,875	1336,875	987,125	1223,063	964,3125	1221,125	1025,125	1074,188	958,25	1253,688	1120,563	1299,813	853,625
6,244	PS 14:0_20:0	[M+H]+	764,54358	BMP	1516	1486,25	1466,438	1592,438	1652,563	1397	1658	1599,75	1689,125	1417,188	1555,563	1510,063	1678,375	1563,375	1675,563	1571	1510,75	1584,813	1986,063	1842,5	1815,313	1824,875	1973,875	1858,813	1833,063	1600,625	1936	2046,438	1943,438	1799,063	1962,875	1749,188	1872,438	2005,438	1765,938	1929,25
6,362	PS 34:0	[M+H]+	764,54358	PS	0,6287516	0,67523	0,64214	0,2958307	0,3094938	0,268099	0,6044175	0,6435394	0,6298811	0,6358275	0,6682594	0,6294899	0,5129296	0,5070596	0,5231426	0,6723219	0,619591	0,7003343	0,6847041	0,6145684	0,5673859	0,6684684	0,6746987	0,6558023	0,5855036	0,6074173	0,5455765	0,3769243	0,3560754	0,3471281	0,5563823	0,6527148	0,5351229	0,5075902	0,5672023	0,4988384
6,725	PS 34:0;3O|PS 18:0_16:0;3O	[M-H]-	810,51379	OxPS	387,625	369,875	351	212	224,9375	241,5	218	206,5	203,0625	325,875	266,125	331,625	521,125	546,375	550,1875	715,0625	704,0625	740,375	756,5625	706	795,125	473,75	459,1875	452,375	1289,875	1266,438	1104,5	934,9375	848,375	840,6875	523	577,625	581	582,25	565,5625	544,6875
6,465	PS 34:1	[M+H]+	762,52802	PS	0,07295705	0,04246943	0,05923671	0,04154332	0,04192757	0,03997737	0,0701022	0,06786121	0,0677571	0,07712831	0,07901564	0,07939567	0,07870886	0,0888017	0,08875991	0,1701503	0,161354	0,1798931	0,1497223	0,1403628	0,1442414	0,1234513	0,1252917	0,1168846	0,2535499	0,2528107	0,2654453	0,1755177	0,1774569	0,1771485	0,1481385	0,1477577	0,137039	0,1433481	0,1401726	0,1393881
8,23	PS 35:0	[M+Na]+	800,5412	PS	0,458364	0,393667	0,4203075	0,2820139	0,2621	0,2928675	0,4629406	0,4304618	0,4448063	0,4665816	0,4886103	0,4714741	0,3797172	0,3640511	0,3776875	0,4010114	0,4181765	0,4515055	0,391575	0,4299833	0,4086806	0,4370666	0,3796707	0,3999479	0,4302973	0,4492663	0,4135497	0,413424	0,380239	0,3740239	0,4300206	0,4963735	0,4736033	0,442392	0,436248	0,4450862
7,176	PS 35:2;O|PS 18:0_17:2;O	[M-H]-	788,5083	OxPS	466,5	484,25	540,3125	651,875	674,25	618,0625	684,625	648,3125	668,4375	612,5	646,375	631,75	942,9375	922,9375	977,25	1974,75	1922,125	1882,313	1245,5	1240,438	1313,5	804,9375	755	820,5	1969,25	2031	1806	1447,313	1522,063	1467,5	923,125	959,625	923,1875	1133,188	1041,063	1105,813
7,166	PS 36:1	[M+H]+	790,55933	PS	0,1319236	0,136795	0,1361173	0,1614825	0,1643977	0,1543321	0,1751283	0,1460372	0,166028	0,1546243	0,1588219	0,166609	0,1967251	0,191348	0,2043913	0,4457173	0,4355376	0,4269552	0,3253253	0,3337117	0,3332542	0,211867	0,2102804	0,1903546	0,5396889	0,4881901	0,5221664	0,4067523	0,3898324	0,370759	0,2602573	0,2671596	0,2413354	0,293556	0,2924877	0,2930488
6,698	PS 36:2|PS 18:1_18:1	[M+H]+	788,54358	PS	0,1342002	0,1192522	0,1281763	0,1083168	0,1046668	0,1132392	0,09817778	0,09825836	0,08297754	0,1055995	0,1174535	0,09986939	0,1714852	0,1366197	0,120523	0,3014014	0,2728841	0,3038141	0,2168801	0,2577683	0,2469575	0,179968	0,1249772	0,1241285	0,4806486	0,3495273	0,3874393	0,2494545	0,3223385	0,26648	0,175126	0,2236019	0,1830343	0,1766435	0,2174345	0,2088626
6,686	PS 38:4|PS 18:0_20:4	[M+H]+	812,54358	PS	0,1231878	0,1308383	0,1422461	0,09244493	0,08776464	0,09085765	0,07771396	0,06718307	0,07324763	0,1226479	0,143733	0,1045477	0,1650785	0,1864695	0,1572208	0,3038618	0,2383375	0,255871	0,319691	0,3362301	0,2615703	0,1965781	0,1861343	0,1963029	0,5067583	0,4904045	0,5101083	0,3205891	0,3914747	0,3453776	0,2540478	0,2489386	0,2173115	0,2266479	0,2725682	0,2286993
7,162	PS 40:4	[M+H]+	840,57489	PS	0,07330118	0,07565686	0,07577314	0,04334299	0,04697246	0,05681752	0,04321812	0,0459467	0,04371778	0,06368326	0,07282743	0,06776148	0,09308986	0,08069623	0,09555858	0,139432	0,1420379	0,1354102	0,146513	0,1562687	0,1421269	0,0970385	0,09530561	0,0998741	0,2293296	0,239	0,2264875	0,1745404	0,1776171	0,1739525	0,1385745	0,1227762	0,1177482	0,1359048	0,1337125	0,1478414
6,583	PS 40:6	[M+H]+	836,54358	PS	0,1459141	0,1334043	0,104542	0,07346132	0,08126832	0,05438265	0,09623436	0,08189981	0,07423156	0,1101465	0,09847991	0,09127609	0,1011165	0,1358482	0,1104273	0,3220812	0,3058503	0,2911186	0,3637027	0,3628843	0,3334627	0,1885302	0,1870674	0,1702031	0,5815007	0,4887673	0,4156684	0,3645582	0,4059348	0,3417784	0,2569572	0,3012812	0,2149499	0,2761098	0,2718838	0,2558766
5,601	PS 41:5	[M+Na]+	874,55688	PS	0,1846427	0,1772876	0,1681834	0,163526	0,1578546	0,1683775	0,1745267	0,1710093	0,1882574	0,1568182	0,1650373	0,1566861	0,147583	0,1478326	0,1611319	0,1816036	0,1750158	0,1840234	0,1887601	0,1845146	0,197163	0,1785359	0,2012217	0,183572	0,1720719	0,1682571	0,1729476	0,1676194	0,1769462	0,1690847	0,1742684	0,1902854	0,175282	0,1692923	0,1833505	0,177765
7,797	PS 66:18|PS 30:8_36:10	[M-H]-	1174,74817	PS	0,6048477	0,5656939	0,5677684	0,48257	0,544339	0,5475405	0,6864832	0,7352806	0,6174228	0,6801776	0,7278365	0,64557	0,7813894	0,7233067	0,6260986	0,7095153	0,5998747	0,6553615	0,5413252	0,497361	0,5170434	0,5432885	0,5742266	0,6777286	0,5988309	0,559163	0,4037013	0,5564032	0,6375505	0,7127647	0,5519003	0,4725579	0,6561536	0,6015108	0,6088814	0,6144355
9,719	SE 24:1;O4/23:1	[M+NH4]+	744,65009	DCAE	962,5625	932,375	776,625	1107,625	1199,688	1285,625	949,125	988,5	941,875	944,3125	777,125	769,4375	1630,375	1438,5	1643,125	874,9375	809,8125	859,9375	1030,063	1141,063	923,6875	1085,375	1043,313	1022,25	970,75	988,5	939,625	1660,813	1580,125	1459,188	967,1875	999,6875	1032,438	954,1875	1045,063	1059
9,718	SE 24:1;O4/25:1	[M+NH4]+	772,6814	DCAE	2788,313	2505,688	2705	4020,625	4132,125	4003,938	2924,75	3056,188	2899,313	2679,188	2462,25	2432,375	5409,188	5586,438	5368,438	3138,063	3035,25	3000,688	3298,125	3462,25	3043,25	3696,375	3528,688	3755,438	3404,813	3279,5	3355,188	5760,125	5597,625	5685,313	3327,125	3340,688	3453,688	3463,063	3690,938	3593,938
6,191	SE 24:1;O4/26:2;1O	[M-H]-	781,63519	DCAE	1767,125	1639,563	1690,188	1736,063	1654,25	1713,438	1842,188	1874,5	1806,188	1686,188	1552,813	1651,5	1818,5	1882,938	1934	1700,313	1769,938	1780,063	1553,625	1536,188	1547,125	1678,5	1564,688	1570,75	1537,625	1444,188	1377,813	1451,375	1489,875	1573,625	1461,813	1438,375	1437,188	1408	1408,938	1395,188
13,44	SE 28:2/34:0	[M+NH4]+	906,90009	BRSE	360,125	337,9375	344,1875	72,5	41,25	97,0625	385,375	332,625	302,625	883,4375	876,0625	943,625	260,3125	348,1875	366,25	1442,188	1427,438	1507,125	595,875	664,375	661,625	1933,563	2017,438	1753,5	899,0625	872,875	1037	81,375	99,9375	181,9375	582,6875	700,5	657,5	531	546,5625	553,25
5,35	SHexCer 26:0;2O	[M-H]-	668,40491	SHexCer	1797,375	1637,688	1370,75	2731,563	2739,5	2795,813	1917,75	2116,063	1566,438	1597	1785,875	1924,188	3811,25	3802,188	3041,938	1757,313	1923,313	1415,188	1754,125	1867,813	1808,063	1570,125	1707,125	1879,688	1679,125	1507,438	937,8125	2432,813	2823,625	2777,125	1522	1259	1601,375	1795,313	1749,438	1664,063
5,249	SHexCer 26:0;3O	[M-H]-	684,39978	SHexCer	2183,438	2073,188	1613,563	3363,875	3424	3331,5	2559,75	2737,75	1795,375	2127,938	2017	2206,313	4960	4814	3641,438	2423,75	2365,313	1774,938	2204,375	2340,25	2163,75	1858,375	2127,938	2168,563	1957,875	2044,188	1071,875	3148,813	3376,688	3344,313	1838,625	1461,563	1884,375	1968,875	2127,25	2105,125
6,167	SHexCer 28:0;3O	[M-H]-	712,43109	SHexCer	1203,625	1068,25	852,625	1705,688	1709,313	1701,875	1185,938	1261,938	923,375	1134,625	1129,625	1121,125	2305,313	2314,625	1823,125	1203,75	1259,813	932,875	1171,063	1064,125	1141	1000,625	1094,625	1198,938	986,375	1061,563	576,0625	1468,875	1750,125	1824,875	1073,25	792,125	1078	1110,375	1040,688	1130,75
1,855	SHexCer 30:3;2O	[M-H]-	718,42059	SHexCer	3117,688	3202,625	2410,813	4340,5	4615,063	4722,313	4029,125	4054,438	2804,125	3348,813	3332,563	3442,625	5296,188	5826,688	3833,938	3769,625	3845,188	2528,313	3478,25	3540,063	3370,938	2434,25	3379,938	3299,875	3115,25	3161,625	1544,75	3943,813	4245,75	4276,125	3080,438	2104,875	2852,063	3319,938	3380,688	3386,625
1,347	SHexCer 33:8;2O	[M-H]-	750,38928	SHexCer	558,5	584,4375	376,5	1047,688	1100,75	1100,563	662,8125	671	425,625	590,5	572,4375	598,5	1185,938	1319,25	807,0625	616,875	654,25	420,75	627,4375	623,625	626,625	405,0625	588,25	596,375	575,0625	534,625	254	905,5	951,375	966,625	540,375	381,8125	520,875	574,5	604,875	617,1875
5,584	SHexCer 48:7;3O	[M-H]-	978,63458	SHexCer	5713,875	5839,438	4277,688	6647,563	6194,688	6460,188	6052,875	6345,313	5037,813	5898,188	5629,125	6216,938	8857,063	8668,188	6545,875	5982,5	6123,438	4882,5	5409,563	5447,063	5644,25	4705,063	5673,563	5531,25	5412,688	5139,813	2907	5751,875	6118,125	6263,938	5157,938	4226,813	4810,063	5243,125	5887,5	5454,125
5,245	SL 37:9;O|SL 15:3;O/22:6	[M+NH4]+	645,42963	SL	809,75	752,375	747,4375	1349,125	1373,5	1234,875	811,125	892,5	817,125	861,75	821,875	836,5	1464,313	1470,688	1472,688	931,0625	971,375	821,9375	971,75	1039,625	1009,938	1022,75	1043,188	1008,25	891,875	928,3125	882,8125	1427,813	1578,813	1550,938	892,5625	907,3125	929,8125	1048,625	1073,813	1059,375
8,285	SL 40:6;2O|SL 12:1;O/28:5;O	[M+NH4]+	709,51837	SL	4510,063	4815,5	4414,375	4198,438	3416,188	4212,438	4673,313	3616,313	4380,688	4297,125	3837,688	4144,188	4501,188	4432,688	4823,375	3980,75	3601,188	3746,125	4783,938	4475,625	4515,188	3923,438	4032	4431,063	4399,188	4456,063	4063,188	3723,375	4435,438	4900,563	4344,5	4048,063	4274,063	4659,625	4792,25	4132,813
8,294	SL 40:9;2O|SL 16:3;O/24:6;O	[M+H]+	686,44489	SL	5639,938	5288,313	4986,813	5302,813	5393,75	5553,938	5169,125	5123,5	5316,5	5141,063	5169,563	4857,5	5865,625	5872,375	6533,875	5385,25	5235,063	4618,875	5521,125	5552,125	5622,688	5042,688	5058,813	5408,625	5539,313	5202,625	4881,5	5089,188	5096,813	5684,5	5020,25	4795,813	5251,5	5439,5	5729,25	5371,5
9,793	SL 42:0;2O|SL 12:0;O/30:0;O	[M+H]+	732,617	SL	2618,125	2664,563	2596,563	3297,438	3019,938	3328,563	2969,438	2792,188	3068,625	2531,125	2528,813	2632,125	4759,688	4690,313	4703,75	2661,875	2703,75	2602	3182,563	3620	3207,5	3382,375	3371,563	3477,5	3124,375	2995,313	3097,75	4517,875	4622,5	4560,313	3247,313	2534,813	3481,625	3613,688	3528,938	3752,563
9,707	SL 42:6;2O|SL 12:1;O/30:5;O	[M+NH4]+	737,54968	SL	2348,063	2318,438	2346	2793,125	2811,563	2926,563	2608,5	2866,688	2556,563	2397,563	2409,688	2378,313	3743,813	3458,25	3536,813	2279,438	2150,313	2157,563	2908,563	2825,563	2642,313	2812	2725	2846	2767,063	2699,563	2813,438	3903,375	3893,313	3933,188	2962,125	2623,75	3158,875	2906,063	2926,5	2839,188
10,819	SL 42:6;O|SL 12:1;O/30:5	[M+NH4]+	721,55481	SL	3382,188	3000,5	3188,188	4200,125	4183,563	4168,938	2998,438	3428,125	3332,875	2854,625	2767,188	2720,563	4174,188	4217,625	4163,125	2584,813	2872,938	2461,438	3827,563	3800,5	3794,688	3832,813	3587,125	3965,313	3513,125	3433,25	3874,5	4803,25	4791,125	4936,188	3772,625	3942,688	3884,438	3599,75	4144,5	3766,5
8,255	SL 42:9;2O|SL 16:3;O/26:6;O	[M+NH4]+	731,50269	SL	1084,563	1080	1138,625	886,6875	970,6875	878,25	896,625	1253,438	1084,75	1529,625	1058,438	1179,875	1098,75	1282,938	1091,875	1054,188	1329,438	1022,125	1379,688	1188,813	1727,5	1116,625	1242,563	1458,625	1455,188	1408,063	1123,938	945,4375	1349,5	1208,25	1342,188	1388,75	1517,938	1423,375	1551,313	1247,5
9,735	SL 44:2;O|SL 12:1;O/32:1	[M+NH4]+	757,64868	SL	9755,438	9885,563	9962,25	15269,88	15112,25	15149,06	11089,38	11863,88	10879,81	9675,625	9455,063	9287,75	22091,56	19632,44	20354,19	11460	10791,56	10675,38	13507,19	13694	13521,44	13043,44	13756	13842,63	12903,13	12758,19	13147,19	24042,19	22370,06	22100,75	12490,31	12116,25	13301,31	13740	14008,38	14222,38
6,342	SL 46:6;O|SL 12:1;O/34:5	[M+H]+	760,59082	SL	9799,25	9838,438	9740,625	8014,75	7415,875	8046,75	9946,063	10616,31	10354,94	9210,5	8910,625	8975,313	9772,063	9547,813	10320,31	11666,38	11664,63	12259,56	13395,5	12321,56	12466,38	11765,69	12382,94	12614,56	11286,19	11011,19	10587,19	9574,063	8947,563	9907,063	10111,94	11141,88	10612,44	10027,38	10105,13	10719,13
6,604	SL 47:3;2O|SL 13:1;O/34:2;O	[M+NH4]+	813,67493	SL	1328,375	1422,875	1506,625	1542,5	1536,5	1648,25	1360,375	1891,75	1701,563	1389,125	1354,75	1409,75	1567,688	1244,375	1444,125	1400	1434,5	1318,438	1783,5	1666,813	1789,25	1719,688	1769,188	2015,375	1691,625	1734,125	1823,125	1672,813	1768,75	1757,75	1792,438	1696	1594,375	1816,25	2112,188	1622
11,465	SL 49:0;2O|SL 13:0;O/36:0;O	[M+H]+	830,72662	SL	533,0625	389,5	494,4375	336,25	359,9375	384,25	420,4375	409,6875	465,8125	416,6875	409,5	458,625	504,625	573,3125	476,3125	1102	1114,375	1134,188	577,875	570,1875	701,75	699,25	544,75	505,8125	875,375	840,8125	1015,938	542,3125	574,9375	639,375	656,875	537,3125	597,875	772,1875	796,8125	654,4375
11,284	SL 52:0;2O|SL 16:0;O/36:0;O	[M+NH4]+	889,80011	SL	2963,063	3001,438	2878,313	1024,063	843,625	965,25	7384,625	7624,5	7644,938	13042,25	13115,69	12992,13	14216,81	14553,5	14634,31	32759,5	36038,63	34048,13	7165,125	7157,5	7170,563	20380,63	21215,25	18987,75	18931	18524,56	17889,88	6243,563	6520,25	6695,063	8156,688	7614,188	7952,375	10747,94	9987,25	10508,69
11,32	SL 53:3;2O|SL 17:1;O/36:2;O	[M+H]+	880,74219	SL	1898,25	1687,563	1869,25	891,375	829,3125	816,5625	3434	3206,563	3488,313	5765	5290,875	6156,625	7368,75	6928,75	7407,063	11077,13	10461,81	10730,5	4890,563	4544,875	4351,188	8769,625	9187,813	9595,125	6982,188	7609	8518,813	4345,125	4684,375	4652,75	4543,313	4168	4383,375	5155,625	5247,438	5416,563
8,286	SM 32:6;2O	[M+Na]+	687,4472	SM	0,03725044	0,03592226	0,03023303	0,02890699	0,03850923	0,03136008	0,03136292	0,03252731	0,03151555	0,03405249	0,0384079	0,03868132	0,03323866	0,03659701	0,03188524	0,02965879	0,03299228	0,03131528	0,03003112	0,02884379	0,02744395	0,02472248	0,02554983	0,02612722	0,02772521	0,0248431	0,02394184	0,02498554	0,02636282	0,02800027	0,02955077	0,02536963	0,02357292	0,02679025	0,02321746	0,026193
8,303	SM 32:7;2O	[M+Na]+	685,43158	SM	0,2403164	0,2311369	0,2462637	0,263485	0,264137	0,2542098	0,2276658	0,236815	0,2357045	0,2518714	0,2644034	0,2743083	0,2644424	0,2373554	0,2345611	0,2214905	0,2165891	0,21508	0,2116196	0,2003796	0,193757	0,1966213	0,1830734	0,1946726	0,2016303	0,2071059	0,2053498	0,1826021	0,2174121	0,1914616	0,1973979	0,193533	0,176594	0,1761728	0,2004893	0,2043883
6,484	SM 32:7;3O	[M+H]+	679,44458	SM	0,03853775	0,04005557	0,04499254	0,03390462	0,03615562	0,0405433	0,04106229	0,0384611	0,04096312	0,04259575	0,04413047	0,04608778	0,03886136	0,03822363	0,03753243	0,04289425	0,0380301	0,0421721	0,03875623	0,03741787	0,03636941	0,03628942	0,03747027	0,0336601	0,03581289	0,03685083	0,0375979	0,03222648	0,03785129	0,03732611	0,03803248	0,03723496	0,034587	0,03462625	0,03522955	0,03706951
5,553	SM 33:1;2O|SM 17:1;2O/16:0	[M+H]+	689,5592	SM	0,01139966	0,01271382	0,01251542	0,02228002	0,02386778	0,02168207	0,01539151	0,01436764	0,01687057	0,01570983	0,01778397	0,01775778	0,01751819	0,01494206	0,01557043	0,03083412	0,03137517	0,03257607	0,02868967	0,02602453	0,02706712	0,01842378	0,02050187	0,01921747	0,04287181	0,04029675	0,04530771	0,03437179	0,03520821	0,03195819	0,01936895	0,02049068	0,01994453	0,02040606	0,02216285	0,0219672
5,235	SM 33:1;3O	[M+H]+	705,55408	SM	0,01255523	0,01369948	0,0140913	0,03510748	0,03521641	0,03352345	0,02127473	0,02256307	0,02127182	0,03204701	0,03190437	0,03356322	0,01892739	0,01840171	0,01982772	0,04160711	0,03975511	0,0413652	0,02359149	0,02336803	0,02279336	0,0246846	0,02563317	0,02352631	0,04860503	0,05054543	0,0482312	0,03424265	0,03692528	0,03436129	0,0204293	0,02033875	0,02082997	0,02290141	0,02260307	0,02484013
8,446	SM 33:7;2O|SM 12:2;2O/21:5	[M+H]+	677,46527	SM	0,0186467	0,02066362	0,0211207	0,005480881	0,005650622	0,006651446	0,02362909	0,0240282	0,02372732	0,02334111	0,02405954	0,02804687	0,01677833	0,01542628	0,01776476	0,02453886	0,02744428	0,02647664	0,01952387	0,01885787	0,01941752	0,02228499	0,02149301	0,01965962	0,01964421	0,02266347	0,02276838	0,01163882	0,01327138	0,01219238	0,01908411	0,01913484	0,01956098	0,01846536	0,01815277	0,02126235
6,336	SM 34:0;2O	[M+H]+	705,59052	SM	0,01591313	0,01606388	0,01491473	0,01363684	0,01558345	0,0148908	0,01368921	0,01476988	0,01331278	0,01869554	0,01995181	0,01955301	0,02323449	0,02241698	0,0226313	0,04456863	0,04490216	0,04573174	0,05512462	0,05300357	0,05377529	0,0374313	0,03805473	0,04091122	0,09636037	0,09595355	0,09511518	0,05758589	0,05703203	0,05841192	0,04542267	0,04937422	0,04423489	0,03939955	0,04086483	0,04316944
5,987	SM 34:1;2O	[M+Na]+	725,55682	SM	0,006382148	0,006349576	0,006339017	0,00730696	0,0063195	0,006270941	0,005253878	0,006017706	0,005825411	0,007658871	0,007905129	0,008501645	0,008764226	0,007481414	0,009306481	0,01604836	0,01647083	0,01665226	0,0148345	0,01508408	0,01490112	0,01035933	0,008888105	0,00941204	0,02348785	0,02380346	0,02669381	0,02089488	0,02082649	0,01978754	0,01285774	0,01371608	0,01225771	0,01305364	0,01246513	0,01182942
6,015	SM 34:1;2O|SM 18:1;2O/16:0	[M+HCOO]-	747,5658	SM	0,187573	0,2115142	0,1926995	0,2074396	0,2209799	0,2022336	0,1946296	0,1985176	0,1718626	0,2591406	0,2160189	0,2253535	0,3160124	0,3384883	0,3256578	0,6560253	0,6702399	0,6591082	0,5589283	0,6275517	0,586752	0,3523508	0,3722504	0,328999	0,9909646	1,096954	0,9197711	0,79015	0,8226523	0,7663152	0,4386935	0,4636842	0,4684824	0,4351821	0,463773	0,4462927
5,688	SM 34:1;3O	[M+H]+	719,56982	SM	0,03823561	0,03476352	0,03879396	0,07426587	0,07545636	0,07941668	0,05813338	0,0560214	0,05705592	0,08577819	0,08393115	0,08939251	0,05602437	0,05242572	0,0570549	0,1175525	0,1136001	0,1209058	0,09199963	0,09271473	0,09158271	0,08060206	0,08382308	0,08859564	0,1846642	0,1901661	0,1901988	0,190898	0,2034593	0,1850944	0,114192	0,1088942	0,1089268	0,09278597	0,09156841	0,09415231
6,402	SM 35:1;2O|SM 18:1;2O/17:0	[M+H]+	717,59052	SM	0,01010662	0,01055769	0,01061283	0,0115797	0,01367576	0,01160743	0,01296767	0,01364839	0,01365306	0,016054	0,01476163	0,01310482	0,01546786	0,01344526	0,01217887	0,03427831	0,03700842	0,03514108	0,03469772	0,03273939	0,03486879	0,019911	0,02181969	0,01985361	0,0570297	0,05543354	0,05545583	0,0318724	0,03381151	0,03236061	0,02418114	0,02661153	0,0271823	0,0251942	0,02449325	0,02565426
9,818	SM 36:0;2O|SM 12:0;2O/24:0	[M+H]+	733,62183	SM	0,03047307	0,03112304	0,02965501	0,03155435	0,03157102	0,03099975	0,03062001	0,02987808	0,03331941	0,02713279	0,0344193	0,02947963	0,04548293	0,04653458	0,04317837	0,02826393	0,02719785	0,0275385	0,02964964	0,03241051	0,03006501	0,02984255	0,03143783	0,03043931	0,02960922	0,02635971	0,02912986	0,03634526	0,03963858	0,03394026	0,02836803	0,02707422	0,02902502	0,02870975	0,02990093	0,02945169
6,771	SM 36:1;2O	[M+H]+	731,6062	SM	0,04201593	0,04018611	0,03878509	0,05088729	0,05729912	0,0518482	0,06563205	0,06040615	0,06546295	0,05574392	0,05915978	0,06462961	0,06450265	0,06349531	0,06077174	0,2029224	0,1890542	0,1948807	0,1984682	0,195618	0,199329	0,09513231	0,09578019	0,09465901	0,2611268	0,254361	0,2631142	0,2162241	0,2200431	0,2028191	0,1251115	0,1299236	0,1222474	0,1387712	0,1446633	0,1406919
6,771	SM 36:1;2O|SM 18:1;2O/18:0	[M+H]+	731,6062	SM	0,04201593	0,04018611	0,03878509	0,05088729	0,05729912	0,0518482	0,06563205	0,06040615	0,06546295	0,05574392	0,05915978	0,06462961	0,06450265	0,06349531	0,06077174	0,2029224	0,1890542	0,1948807	0,1984682	0,195618	0,199329	0,09513231	0,09578019	0,09465901	0,2611268	0,254361	0,2631142	0,2162241	0,2200431	0,2028191	0,1251115	0,1299236	0,1222474	0,1387712	0,1446633	0,1406919
6,804	SM 36:1;2O|SM 24:1;2O/12:0	[M+HCOO]-	775,59711	SM	0,03279412	0,03323788	0,03344552	0,04474971	0,05079834	0,04917777	0,05740631	0,05506927	0,05620042	0,05223281	0,05893033	0,05287954	0,05985537	0,0536255	0,05242317	0,1670042	0,162068	0,1666068	0,1593449	0,1693291	0,1736135	0,07407485	0,08073284	0,08250742	0,2197505	0,2152567	0,2050956	0,1658317	0,1702099	0,1665104	0,106123	0,09966789	0,1084757	0,1217051	0,11925	0,1187662
11,244	SM 37:6;2O|SM 13:1;2O/24:5	[M+H]+	735,54358	SM	0,03480612	0,036088	0,03221841	0,05371818	0,05680443	0,06128554	0,03182792	0,02661216	0,02711431	0,02135887	0,0230315	0,02451554	0,02449623	0,03107455	0,02695114	0,01125703	0,006389856	0,01131351	0,02637573	0,02279887	0,02741488	0,01786119	0,01377051	0,0146507	0,01706175	0,014794	0,01482839	0,03021135	0,03241152	0,03242371	0,02089661	0,02614193	0,02107616	0,01901999	0,02069687	0,02339984
7,468	SM 38:1;2O|SM 18:1;2O/20:0	[M+H]+	759,63751	SM	0,01269986	0,01372441	0,01418887	0,01679386	0,01921908	0,01666425	0,01578969	0,01486046	0,01489855	0,02021599	0,01766925	0,01693329	0,02229588	0,01984528	0,02117884	0,05858538	0,05741413	0,05901209	0,04653503	0,04829076	0,04574104	0,02394935	0,02680765	0,02395437	0,07915515	0,07677434	0,08465903	0,05582695	0,05586025	0,04952781	0,03824611	0,03525875	0,03434187	0,03550116	0,03706951	0,03667501
7,809	SM 39:1;2O	[M+H]+	773,65308	SM	0,004345932	0,003352998	0,002371218	0,005587831	0,005819235	0,006413462	0,002985036	0,004480647	0,002706438	0,005333908	0,004713663	0,006701754	0,006030454	0,006196216	0,005843604	0,01295731	0,01173405	0,01440385	0,01138864	0,01169011	0,01044621	0,006640714	0,007175819	0,006872903	0,01839635	0,01840681	0,01829459	0,01254276	0,0140767	0,01246342	0,008151247	0,008268554	0,007446973	0,008771362	0,008191129	0,008989263
8,085	SM 40:1;2O	[M+H]+	787,66882	SM	0,019871	0,02204677	0,02161445	0,02469499	0,02788941	0,02486057	0,021558	0,02352872	0,02173559	0,02784437	0,0268039	0,02872358	0,03212566	0,03190928	0,02743029	0,0893786	0,08912497	0,09572636	0,07582596	0,07307619	0,07096425	0,0361446	0,04102262	0,0399543	0,1284809	0,1263895	0,1364772	0,08335874	0,08752679	0,08344634	0,05882895	0,05898365	0,05864386	0,05477355	0,05274228	0,05604247
8,085	SM 40:1;2O|SM 18:1;2O/22:0	[M+H]+	787,66882	SM	0,019871	0,02204677	0,02161445	0,02469499	0,02788941	0,02486057	0,021558	0,02352872	0,02173559	0,02784437	0,0268039	0,02872358	0,03212566	0,03190928	0,02743029	0,0893786	0,08912497	0,09572636	0,07582596	0,07307619	0,07096425	0,0361446	0,04102262	0,0399543	0,1284809	0,1263895	0,1364772	0,08335874	0,08752679	0,08344634	0,05882895	0,05898365	0,05864386	0,05477355	0,05274228	0,05604247
7,542	SM 40:2;2O|SM 12:1;2O/28:1	[M+H]+	785,65308	SM	0,006267593	0,006970013	0,006664247	0,007666103	0,008802708	0,008155988	0,00681855	0,008432513	0,007208847	0,008117764	0,009408207	0,00962016	0,009271999	0,01078658	0,009126332	0,01405493	0,0157009	0,01628663	0,01344067	0,01242095	0,01337254	0,008931153	0,009449237	0,009523663	0,01936283	0,01967309	0,01908216	0,01570449	0,015356	0,01502789	0,0108127	0,01109878	0,009405924	0,01163788	0,01010909	0,01140323
8,365	SM 41:1;2O	[M+H]+	801,68439	SM	0,004848542	0,01327412	0,01253464	0,01306512	0,01363814	0,01396575	0,01313737	0,009824391	0,01223021	0,01779083	0,01501901	0,01950167	0,01767976	0,02058135	0,01382523	0,04191253	0,04712802	0,04267642	0,03555064	0,03710228	0,03699113	0,02207667	0,02189858	0,02450598	0,06346692	0,06329285	0,06700194	0,03656188	0,04112305	0,03844542	0,02797415	0,0274667	0,02825158	0,02753047	0,0258588	0,0297839
8,365	SM 41:1;2O|SM 17:0;2O/24:1	[M+H]+	801,68439	SM	0,009619759	0,01327412	0,01253464	0,01306512	0,01363814	0,01396575	0,01313737	0,009824391	0,01223021	0,01779083	0,01501901	0,01950167	0,01767976	0,02058135	0,01382523	0,04191253	0,04712802	0,04267642	0,03555064	0,03710228	0,03699113	0,02207667	0,02189858	0,02450598	0,06346692	0,06329285	0,06700194	0,03656188	0,04112305	0,03844542	0,02797415	0,0274667	0,02825158	0,02679025	0,0258588	0,0297839
7,816	SM 41:2;2O|SM 12:1;2O/29:1	[M+H]+	799,66882	SM	0,005484323	0,007442307	0,007585237	0,01010088	0,009099523	0,01068507	0,00884287	0,008448496	0,00777247	0,009639664	0,008202215	0,009304362	0,008694984	0,009195013	0,009602978	0,01825177	0,01627901	0,0165444	0,01323797	0,01469541	0,01474904	0,009130564	0,009454792	0,00918121	0,02085758	0,0217332	0,02102738	0,01653137	0,01679878	0,01556893	0,01241491	0,01108037	0,009570755	0,0101691	0,01078652	0,01177478
8,627	SM 42:1;2O	[M+H]+	815,70007	SM	0,01970776	0,0185735	0,02051754	0,02504621	0,02395279	0,02577486	0,02023919	0,02187046	0,02062017	0,02720831	0,02699362	0,02836423	0,02623369	0,02837563	0,02747282	0,09879217	0,1007671	0,1033177	0,06668407	0,06432936	0,05997571	0,04012836	0,03602133	0,03972889	0,1233794	0,1239573	0,1249356	0,08025742	0,08554311	0,08138772	0,05774968	0,05560556	0,05404021	0,05158676	0,05021528	0,04879292
8,074	SM 42:2;2O	[M+H]+	813,68439	SM	0,09424157	0,08558507	0,08899756	0,1152437	0,112639	0,1175519	0,0952272	0,09674281	0,1018948	0,1088376	0,109032	0,1051902	0,1466094	0,1439877	0,1384838	0,3466173	0,3490324	0,3488836	0,3011732	0,2980839	0,2867419	0,1620051	0,1641638	0,1677781	0,5227752	0,5179492	0,5578778	0,3303139	0,3672823	0,3271626	0,2121917	0,210588	0,2055578	0,2232609	0,2193675	0,2213308
8,1	SM 42:2;2O|SM 16:0;2O/26:2	[M+HCOO]-	857,67529	SM	0,07740762	0,0750367	0,07615902	0,1175094	0,1111794	0,1192786	0,0960965	0,08986212	0,09153206	0,1105073	0,1148422	0,109215	0,137111	0,128374	0,1482167	0,2867238	0,280583	0,2928957	0,2302843	0,2385959	0,2440727	0,1276859	0,140065	0,1458247	0,391141	0,3925185	0,3744789	0,2607563	0,2524319	0,2530404	0,1848799	0,1765044	0,1855925	0,1909567	0,1778311	0,1822382
8,074	SM 42:2;2O|SM 18:1;2O/24:1	[M+H]+	813,68439	SM	0,09424157	0,08558507	0,08899756	0,1152437	0,112639	0,1175519	0,0952272	0,09674281	0,1018948	0,1088376	0,109032	0,1051902	0,1466094	0,1439877	0,1384838	0,3466173	0,3490324	0,3488836	0,3011732	0,2980839	0,2867419	0,1620051	0,1641638	0,1677781	0,5227752	0,5179492	0,5578778	0,3303139	0,3672823	0,3271626	0,2121917	0,210588	0,2055578	0,2232609	0,2193675	0,2213308
6,6	SM 42:3;2O	[M+H]+	811,66882	SM	0,2020393	0,2270564	0,2232197	0,2090855	0,1980728	0,2131058	0,2119469	0,2205213	0,1992517	0,2414447	0,236895	0,2215188	0,2123571	0,2185097	0,1777877	0,1867841	0,1939029	0,1941144	0,2206386	0,2198188	0,2003991	0,2236643	0,2144434	0,2251716	0,2227392	0,1977954	0,2035942	0,2016183	0,2096715	0,194445	0,2257203	0,2307886	0,2045466	0,2067681	0,2090309	0,2203244
7,638	SM 42:3;2O|SM 18:1;2O/24:2	[M+H]+	811,66882	SM	0,02006575	0,01981291	0,0208132	0,0252007	0,0266715	0,02579637	0,02322289	0,02437317	0,02201806	0,02606107	0,02735101	0,0252747	0,02981119	0,02993864	0,02817966	0,0607547	0,06030202	0,06503727	0,05016764	0,05021863	0,05126829	0,03062125	0,03177339	0,03233689	0,08833053	0,0833031	0,09332566	0,06946527	0,071044	0,06603707	0,043322	0,04498098	0,04115805	0,0415778	0,04029745	0,04147672
8,181	SM 43:2;2O	[M+Na]+	849,68201	SM	0,01369649	0,01767291	0,01550901	0,01833474	0,02413812	0,0198777	0,01303314	0,01235641	0,01496424	0,01696017	0,01337768	0,01516606	0,02015708	0,02343995	0,02403497	0,01811406	0,01199513	0,01526679	0,01370714	0,01124717	0,01263453	0,01351983	0,01309715	0,01270544	0,01252634	0,01006376	0,01299938	0,02249136	0,02097351	0,02258063	0,01145358	0,01143372	0,01232639	0,01264217	0,01189562	0,01157042
10,172	SM 45:2;3O|SM 27:0;2O(FA 18:1)	[M+H]+	871,72632	ASM	252,75	333,3125	372	263,9375	286	268,75	1137,625	1075	1031,75	275,1875	283,875	339,25	345	341,875	361,3125	3438,938	3523	3571,875	323,375	369,625	334,625	606,75	632,5625	673,75	496,625	454,9375	497,375	229,25	272,625	308,3125	272,5	253,25	290,1875	302,625	298,1875	297,0625
9,659	SM 45:4;3O|SM 29:2;2O(FA 16:1)	[M+H]+	867,69501	ASM	296,25	250,6875	280,5625	275,6875	254,125	233,3125	1322,625	1432,938	1354,25	447,8125	463,5	451,8125	411,375	421,8125	382,5	4383,625	4243,625	4294,438	384,875	344	316,75	930,875	932,0625	955,6875	775,5625	659,6875	661,5	318,125	282,5	216,8125	341,375	309,625	361,4375	405,8125	467,0625	496,4375
10,01	SM 47:4;3O|SM 29:2;2O(FA 18:1)	[M+H]+	895,72632	ASM	385,9375	451,5625	457,875	342,5625	374,1875	355,375	2389,375	2147,813	2121	733,75	620,75	690,8125	754,1875	700,6875	684,125	6830,25	7324,813	7017,625	533,3125	559,1875	563,9375	1584,25	1515,313	1600,938	1014,688	952,375	1007,75	449,875	499,8125	517,0625	453,375	435,0625	429,5	637,6875	623,6875	604
9,478	SM 47:6;3O|SM 31:5;2O(FA 16:0)	[M+H]+	891,69501	ASM	137,625	87,6875	58,5625	107,25	110,125	119,875	220,5625	245,4375	237,4375	272,25	292,1875	270,3125	268	299,5	299,875	1567,563	1631,313	1450,813	157,875	219,8125	213,3125	508,375	489,9375	467,0625	358,75	405,75	339,5625	181,25	176,3125	165,875	192,6875	215,3125	211,1875	271,9375	283,9375	309,5625
10,873	SM 49:2;2O|SM 12:1;2O/37:1	[M+H]+	911,79401	SM	0,006231794	0,006648793	0,00637154	0,002779391	0,004321228	0,003498497	0,007497332	0,005311777	0,00618408	0,01841382	0,01934734	0,02095776	0,02705818	0,02400336	0,0226313	0,06861935	0,06167537	0,0692315	0,01014626	0,008917348	0,008396554	0,02970107	0,02614985	0,02919954	0,01985774	0,02021772	0,02118309	0,006704608	0,008636928	0,009621699	0,01276205	0,01029196	0,01031672	0,01027515	0,01363194	0,01313092
9,833	SM 49:6;3O|SM 27:0;2O(FA 22:5)	[M+H]+	919,72632	ASM	192,625	160,125	189,8125	223,125	98,4375	172,875	427,9375	417,625	374,1875	362,25	444,9375	421,75	527,5	560,3125	499,375	3365,25	3179,188	2992,813	267,875	284,3125	392,5625	976,5625	1066,188	942,875	645,4375	676,6875	613,375	299,4375	318,75	269,8125	304,625	286,375	307,25	502,375	478,875	532,9375
6,091	SMGDG O-29:0|SMGDG O-25:0_4:0	[M-H]-	753,48279	EtherSMGDG	2635,625	2610,5	2464,875	2828,188	2876,313	2681,625	2861,25	3039,25	2970,875	2460,125	2348,313	2561	3048,75	3328,25	3514,375	2621,938	2879,375	2599,563	2459,875	2683,313	2573,938	2580,438	2509	2438,313	2338,938	2362,25	2109,063	2560,5	2383,75	2517,313	2277,625	2447,938	2366,5	2395,313	2194,563	2323,813
5,489	SMGDG O-41:4|SMGDG O-21:2_20:2	[M-H]-	913,60797	EtherSMGDG	3265,063	3210,25	2584,688	3668,875	4093,5	3840,5	3710,875	3574,125	3016,813	3020,188	3285,813	3393,375	5203,875	5416,125	4699,438	2993,125	3239,563	2655,625	3026,063	2786	2441,938	2612,563	2889,563	2936,5	2727,875	2464,688	1527	3610,375	3684,313	4278,125	2438,063	2373,063	2672,625	2998,875	2837,688	2938,938
0,68	SPB 16:0;2O	[M+H]+	274,27411	DHSph	2723,188	2618,313	2561,5	1558,5	1656,5	1632,938	2680,5	2780,688	2669,5	2593,063	2535,688	2594,75	2239,125	2308,563	2448,438	2897,438	2768	2933,063	2972,75	3113,5	2984,5	3451,375	3350,188	3281,625	3177,313	3069,125	2899,313	1983,813	2239,563	2108,75	3135,125	3162,313	3375,75	3070,688	3187,25	3034,938
1,008	SPB 18:1;2O	[M+H]+	300,2897	Sph	360,875	384,1875	427,6875	513,1875	489,0625	474,6875	438	414	422,0625	631,8125	675,1875	575,9375	573,6875	554,25	528,6875	1112	1150,063	1042,563	631,5625	614,5625	639,125	789,375	742,5625	752,1875	891,25	901,6875	942,125	1397,938	1363,125	1398,625	832,9375	864,25	915,0625	609	541	586
6,449	ST 27:1;O	[M+NH4]+	404,3887	ST	561,875	516,5625	554,625	373,625	356,75	402,6875	669,125	736,75	643,5625	707,5625	789,5625	745,375	704,625	714,6875	676,0625	1276,813	1451,25	1367,813	762,0625	825,0625	845	713,8125	749,3125	760,125	1197,563	1081,063	1144,313	904,0625	873,25	925,125	793,25	635,8125	694,5	618,75	628,9375	668,5
2,863	ST 27:1;O;S	[M-H]-	465,30441	SSulfate	952,0625	958,3125	957,9375	1912	1860,125	1890,875	1561,25	1626,625	1641,438	1760,938	1735,5	1737,313	1727,688	1948,5	1774,688	2642,5	2719,063	2490,875	1984,875	1975,813	1825,25	2299,563	2477,438	2296,938	3445	3392,125	2877,938	4674,063	4731,938	4821,563	2289,438	2328,875	2314,75	1747,375	1780,375	1946,5
5,484	TG 24:0|TG 8:0_8:0_8:0	[M+NH4]+	488,39459	TG	0,0145063	0,01549177	0,01501884	0,344392	0,3561679	0,3082834	0,01357377	0,01299026	0,01298036	0,01445649	0,01564929	0,0157086	0,03490387	0,03440302	0,03656349	0,01976479	0,01940078	0,02098287	0,01257645	0,01322809	0,01313354	0,0135751	0,01408583	0,01380497	0,0140398	0,01463657	0,01373415	0,08676894	0,08598115	0,08743253	0,01302324	0,01367248	0,01254341	0,01377381	0,01339243	0,01342513
6,401	TG 26:0|TG 8:0_8:0_10:0	[M+NH4]+	516,4259	TG	0,04721097	0,05187409	0,05013341	1,011862	1,062494	1,01408	0,04531396	0,04597038	0,04527919	0,05274507	0,053856	0,04857791	0,1130497	0,112943	0,1170073	0,06667627	0,07103825	0,06977545	0,0454793	0,04450484	0,04555922	0,05023808	0,05053156	0,04726288	0,04832381	0,04863783	0,04652686	0,2804728	0,2541424	0,2709512	0,04896196	0,05069336	0,04882891	0,04827202	0,04794113	0,04968635
7,184	TG 28:0|TG 8:0_8:0_12:0	[M+NH4]+	544,45721	TG	0,04183987	0,0417307	0,0446997	0,8949699	0,9842741	0,8569912	0,03844005	0,0386712	0,03818665	0,04194604	0,04223126	0,04223515	0,07723221	0,07291196	0,07955547	0,05511813	0,0580108	0,05774374	0,03786792	0,03661159	0,03740135	0,04152989	0,03998992	0,04122732	0,03920206	0,04169829	0,04271187	0,2056787	0,1910836	0,1899189	0,04271083	0,04074255	0,03929283	0,04026468	0,04105243	0,04091275
7,874	TG 30:0|TG 10:0_10:0_10:0	[M+NH4]+	572,48853	TG	0,02157264	0,02266224	0,02401326	0,4788006	0,4964837	0,4717924	0,02194007	0,01920299	0,02052319	0,0226476	0,02542373	0,02227029	0,03405457	0,03947723	0,04054612	0,03323893	0,03316585	0,03434122	0,01904909	0,01901913	0,02039885	0,0250948	0,02444811	0,02229634	0,02236223	0,02254484	0,02185989	0,08574145	0,08996411	0,09099039	0,02470773	0,02236778	0,02032732	0,01976176	0,02243726	0,02337275
5,316	TG 31:1|TG 8:0_8:0_15:1	[M+Na]+	589,44391	TG	0,009947254	0,01077505	0,01025196	0,3839391	0,3234375	0,2946702	0,01075654	0,01184629	0,009539316	0,01062098	0,01150171	0,01120439	0,02619183	0,02642643	0,02552986	0,01419488	0,0152784	0,01496822	0,0101548	0,01021818	0,009550092	0,0109444	0,01169653	0,01164802	0,01018157	0,01075752	0,01065211	0,04538287	0,0469845	0,04837464	0,01070056	0,008735889	0,008377312	0,009798729	0,01072952	0,009743324
8,518	TG 32:0|TG 8:0_8:0_16:0	[M+NH4]+	600,51978	TG	0,01720086	0,01586249	0,01864284	0,3501382	0,3388012	0,3527946	0,01670737	0,01418615	0,01597033	0,01803056	0,01828009	0,01724774	0,02704607	0,02723292	0,03140979	0,02438087	0,02678538	0,02642135	0,01568119	0,01657273	0,01575443	0,01868611	0,01727535	0,01823663	0,01689808	0,01740331	0,01746871	0,05844515	0,0568882	0,06598723	0,01584586	0,01667417	0,01612362	0,01938394	0,01577997	0,01821909
6,222	TG 33:1|TG 8:0_8:0_17:1	[M+Na]+	617,47522	TG	0,009517819	0,008001879	0,008862342	0,275279	0,256134	0,2428158	0,007575776	0,007903918	0,008140027	0,009396206	0,008472973	0,008101776	0,02143902	0,02019102	0,0225056	0,01220478	0,01190078	0,01160564	0,00759808	0,007509931	0,007924338	0,009463454	0,009525544	0,009285608	0,009328854	0,008071649	0,008983462	0,0396107	0,03402507	0,03829877	0,007621803	0,00697048	0,007563097	0,007464492	0,008515706	0,008794458
9,049	TG 34:0|TG 10:0_12:0_12:0	[M+NH4]+	628,55109	TG	0,02043918	0,02043435	0,02687779	0,5055431	0,4956024	0,4913743	0,02144071	0,0217841	0,02305097	0,0235622	0,02460575	0,02386464	0,03854987	0,03782938	0,04427458	0,04401299	0,0453486	0,05194334	0,02285303	0,02247648	0,02299825	0,02707789	0,02900109	0,0296329	0,02895658	0,02932677	0,03154184	0,08013794	0,08158827	0,08960084	0,02377315	0,0237237	0,02234064	0,02637435	0,02461358	0,02807248
6,158	TG 35:3;2O|TG 10:0_9:0_16:3;2O	[M+NH4]+	668,50958	OxTG	1584,5	1641,125	1717,125	2720,813	2677,625	2643,688	1917,5	1887,125	2093,875	1747,125	1813,938	1807,5	3482,688	3379,563	3327,688	1771,688	1910,125	1950,375	2119	2254,25	2196,375	2140,75	2193,938	2165,563	1990	2074,688	2009,875	3486,438	3370,188	3618,5	2059,438	2042,375	2200,938	2241,25	2039,625	2108,25
9,522	TG 36:0|TG 12:0_12:0_12:0	[M+NH4]+	656,5824	TG	0,02368381	0,0250602	0,02822796	0,5443744	0,5726609	0,5371282	0,02239551	0,02238964	0,02725678	0,0288399	0,02685111	0,02884135	0,04531325	0,045628	0,05204922	0,09992118	0,09679333	0,1069721	0,02588988	0,02631243	0,02670436	0,03649779	0,03324972	0,03982319	0,04476572	0,04199947	0,04654985	0,09228147	0,08817101	0,1033327	0,02786994	0,02813544	0,0262073	0,03131931	0,03018956	0,03593174
9,919	TG 38:0|TG 10:0_10:0_18:0	[M+NH4]+	684,61371	TG	0,01938405	0,01875083	0,0210405	0,3842175	0,3918428	0,3370726	0,01955551	0,0196879	0,01952494	0,02140596	0,02249783	0,02350348	0,03413505	0,03126043	0,03782922	0,06687588	0,06856244	0,07266597	0,01952712	0,01802977	0,01985485	0,02763427	0,02407803	0,02911071	0,02968551	0,02984084	0,03126195	0,06385559	0,06206364	0,0703871	0,02095706	0,02146478	0,02221143	0,02514969	0,02143164	0,0261582
9,919	TG 38:0|TG 12:0_12:0_14:0	[M+NH4]+	684,61371	TG	0,01938405	0,01875083	0,0210405	0,3842175	0,3918428	0,3370726	0,01955551	0,0196879	0,01952494	0,02140596	0,02249783	0,02350348	0,03413505	0,03126043	0,03782922	0,06687588	0,06856244	0,07266597	0,01952712	0,01802977	0,01985485	0,02763427	0,02407803	0,02911071	0,02968551	0,02984084	0,03126195	0,06385559	0,06206364	0,0703871	0,02095706	0,02146478	0,02221143	0,02514969	0,02143164	0,0261582
9,598	TG 38:1|TG 10:0_10:0_18:1	[M+NH4]+	682,59802	TG	0,01299472	0,01370208	0,015948	0,2905292	0,2703759	0,2616822	0,01793625	0,01831466	0,02048666	0,02144063	0,02324469	0,02342769	0,0476816	0,04588812	0,04835318	0,2074621	0,2114598	0,2102765	0,01952992	0,01861556	0,01848065	0,04172467	0,04396586	0,0456939	0,05705965	0,06035583	0,0573973	0,06672059	0,062627	0,06643005	0,02253889	0,02321737	0,02218408	0,03174924	0,03185334	0,03181903
10,282	TG 40:0|TG 12:0_12:0_16:0	[M+NH4]+	712,64502	TG	0,01812005	0,01865366	0,02068002	0,40587	0,3635793	0,3555812	0,0175963	0,01798633	0,01797794	0,02081371	0,01925667	0,02007714	0,03028724	0,03081984	0,03538984	0,04098301	0,04221487	0,04810264	0,01658965	0,01638309	0,01689024	0,02164472	0,02176989	0,02574535	0,02170449	0,02289305	0,0224919	0,05918859	0,06113421	0,06329102	0,02101583	0,01864397	0,01838852	0,01943605	0,01815814	0,02154768
9,986	TG 40:1|TG 8:0_14:0_18:1	[M+NH4]+	710,62927	TG	0,01432534	0,01639157	0,01609017	0,3206717	0,311359	0,2914881	0,01794194	0,01807819	0,01856402	0,02404387	0,02298324	0,02279519	0,03854616	0,04319607	0,04520831	0,1439545	0,1420051	0,1480481	0,01673103	0,01751822	0,0186539	0,03479247	0,03384705	0,03830456	0,04451411	0,03899839	0,04193048	0,05749089	0,05813548	0,061559	0,02147297	0,01949854	0,02064658	0,02615938	0,0265823	0,02768258
10,6	TG 42:0|TG 12:0_14:0_16:0	[M+NH4]+	740,67627	TG	0,03140556	0,03291271	0,03908438	0,7266213	0,6447718	0,6317616	0,03004692	0,029982	0,03373386	0,03814614	0,0383211	0,03548258	0,05486963	0,05506077	0,06761016	0,08624743	0,08334234	0,0951873	0,03065338	0,03010518	0,03116098	0,04570729	0,04581221	0,04971219	0,04301661	0,04290137	0,04411869	0,1113356	0,1029893	0,1218222	0,03491271	0,03318598	0,03475142	0,03529222	0,03833257	0,04169976
10,6	TG 42:0|TG 14:0_14:0_14:0	[M+NH4]+	740,67627	TG	0,03140556	0,03291271	0,03908438	0,7266213	0,6447718	0,6317616	0,03004692	0,029982	0,03373386	0,03814614	0,0383211	0,03548258	0,05486963	0,05506077	0,06761016	0,08624743	0,08334234	0,0951873	0,03065338	0,03010518	0,03116098	0,04570729	0,04581221	0,04971219	0,04301661	0,04290137	0,04411869	0,1113356	0,1029893	0,1218222	0,03491271	0,03318598	0,03475142	0,03529222	0,03833257	0,04169976
10,334	TG 42:1|TG 10:0_14:0_18:1	[M+NH4]+	738,66058	TG	0,02699146	0,02695516	0,02965977	0,5274938	0,551308	0,5035565	0,02758591	0,02638873	0,03068909	0,03326203	0,03124859	0,03421758	0,05270678	0,05364815	0,06093526	0,1131503	0,1143691	0,1168904	0,02764243	0,0270676	0,02727816	0,05280386	0,05699988	0,06560834	0,05008829	0,04833335	0,04724341	0,1138278	0,1111196	0,1034243	0,03579432	0,03663561	0,03763432	0,03633593	0,03787265	0,04078758
10,053	TG 42:2|TG 10:0_16:1_16:1	[M+NH4]+	736,64502	TG	0,01063057	0,01112327	0,01313667	0,2311986	0,2068582	0,2257569	0,01047433	0,0119102	0,01297083	0,01544887	0,0146929	0,01380549	0,0245502	0,02619742	0,02941134	0,06892575	0,07111201	0,07503237	0,01070072	0,0111063	0,01272606	0,02477675	0,02710686	0,02997236	0,02360165	0,02240951	0,02377724	0,04419781	0,0460463	0,05035752	0,01618908	0,01529973	0,01539623	0,01746299	0,01763262	0,01856943
10,737	TG 43:0|TG 14:0_14:0_15:0	[M+NH4]+	754,69189	TG	0,04915109	0,04681275	0,05991299	0,8859829	0,8822972	0,8887365	0,04759116	0,04935674	0,05593588	0,05855784	0,05557944	0,05621748	0,07215009	0,07190881	0,08308551	0,07865993	0,07944482	0,09159594	0,0454562	0,04193225	0,0455918	0,05554222	0,05510808	0,06224135	0,05262215	0,05075352	0,05538803	0,1264174	0,1356816	0,1565872	0,04728943	0,04724444	0,04639037	0,04600727	0,0453157	0,05466448
10,493	TG 43:1|TG 13:0_14:0_16:1	[M+NH4]+	752,67627	TG	0,03193403	0,03093766	0,04145911	0,7154272	0,8184791	0,6549209	0,03284463	0,03294178	0,03480675	0,0383448	0,03923136	0,03961908	0,04957827	0,04821302	0,05961765	0,05713812	0,05608107	0,06525448	0,03158005	0,03114651	0,03061559	0,03814721	0,04030238	0,04515872	0,03952001	0,03734561	0,03959125	0,1112291	0,09914225	0,1213881	0,03033411	0,03066712	0,03138245	0,03276256	0,03214241	0,0356483
10,248	TG 43:2|TG 10:0_15:1_18:1	[M+NH4]+	750,66058	TG	0,01035328	0,01169014	0,0129046	0,2352746	0,2341802	0,2467698	0,01060365	0,01047305	0,0121616	0,01273506	0,01367498	0,01330398	0,01615262	0,0183428	0,01921029	0,02305772	0,02318172	0,02557283	0,01039487	0,009898288	0,01022437	0,01322254	0,01234336	0,01569149	0,01453331	0,01339636	0,01188985	0,0308892	0,03370284	0,04159486	0,01175052	0,01143563	0,01138601	0,01105886	0,009948086	0,01213959
10,894	TG 44:0|TG 14:0_14:0_16:0	[M+NH4]+	768,70758	TG	0,09342443	0,09912594	0,1203626	1,658474	1,750112	1,561413	0,09916419	0,1028764	0,1197029	0,1219558	0,1213428	0,1246367	0,1736143	0,1735161	0,2076081	0,3718352	0,3812901	0,4019887	0,09404094	0,09269311	0,09183223	0,1476521	0,1386378	0,1596525	0,1409975	0,1428744	0,1454566	0,2677234	0,2793927	0,3124457	0,09898694	0,1016744	0,09717449	0,1032341	0,1071957	0,1197809
10,663	TG 44:1|TG 14:0_16:0_14:1	[M+NH4]+	766,69189	TG	0,08495905	0,08691662	0,1045476	1,664081	1,605209	1,608654	0,1015609	0,09470641	0,114467	0,1308413	0,1358117	0,1323287	0,2021646	0,1998268	0,2256123	0,4983509	0,5091162	0,5433056	0,09119096	0,08796431	0,09507958	0,2064364	0,1912803	0,2232509	0,1865892	0,1888974	0,1860311	0,3138941	0,3115063	0,3522213	0,1111721	0,1091591	0,1138737	0,1168733	0,1262095	0,1309601
10,409	TG 44:2|TG 16:0_14:1_14:1	[M+NH4]+	764,67627	TG	0,03070874	0,0303312	0,03604099	0,6357364	0,6590738	0,5805662	0,03341068	0,03292979	0,03555961	0,04491755	0,04742942	0,04257947	0,0800995	0,07258712	0,08597101	0,1927019	0,1865209	0,1835659	0,03363984	0,03268116	0,03548731	0,08524012	0,08748616	0,09034262	0,07079768	0,07140215	0,07299791	0,1517297	0,1386891	0,1503047	0,04997128	0,04689549	0,04863886	0,05003012	0,05090537	0,05507021
10,145	TG 44:3|TG 14:1_14:1_16:1	[M+NH4]+	762,66058	TG	0,006421736	0,006302166	0,007415859	0,1158379	0,1265346	0,1178116	0,00606794	0,006223117	0,006323808	0,009370904	0,008169234	0,009159058	0,0139712	0,01472228	0,01552852	0,03289111	0,03169298	0,03490165	0,006343165	0,007520054	0,005947238	0,01507167	0,01904865	0,01879373	0,01302933	0,01366536	0,01430377	0,02847692	0,02871153	0,03396652	0,01102854	0,0103781	0,01053214	0,009784977	0,0115751	0,01063536
11,042	TG 45:0|TG 14:0_15:0_16:0	[M+NH4]+	782,72321	TG	0,1278342	0,1179695	0,1556707	2,317891	2,37293	2,202212	0,1290932	0,1263836	0,1420089	0,1490011	0,1474461	0,1481739	0,1842478	0,1874045	0,2132066	0,2003742	0,1860664	0,1911299	0,1192659	0,1171287	0,1197985	0,1342339	0,1384803	0,1584344	0,1378358	0,1462947	0,1439669	0,3530765	0,3447707	0,3996165	0,1247911	0,1214108	0,1195787	0,1288123	0,1204807	0,1438032
10,813	TG 45:1|TG 14:0_15:0_16:1	[M+NH4]+	780,70758	TG	0,1449487	0,1349531	0,1774358	2,415675	2,343845	2,205281	0,1407175	0,1393171	0,1619476	0,1572185	0,159165	0,1551828	0,1873218	0,1990489	0,2577782	0,263864	0,2616577	0,2941947	0,1268255	0,1237539	0,134966	0,1688103	0,1630429	0,1898661	0,1633233	0,1668328	0,1727525	0,368378	0,3685896	0,4374528	0,1411173	0,1359194	0,1409698	0,1367421	0,1484449	0,1648473
10,585	TG 45:2|TG 14:0_15:1_16:1	[M+NH4]+	778,69189	TG	0,04245837	0,04179549	0,05197431	0,8838355	0,8850614	0,8020489	0,04182577	0,04095993	0,04461449	0,04746363	0,0483368	0,04791079	0,06372899	0,06572817	0,08041789	0,07578056	0,07110368	0,08747926	0,03471068	0,03880963	0,03785248	0,04759259	0,05050154	0,05463193	0,04733437	0,04716823	0,04990849	0,1323316	0,1258195	0,1479924	0,03908206	0,03763475	0,03875481	0,04230651	0,04138476	0,04878999
6,598	TG 45:6|TG 15:0_15:3_15:3	[M+Na]+	775,58472	TG	0,3929953	0,4107205	0,3966582	9,628443	9,126199	9,210317	0,3609575	0,3825268	0,3748454	0,4132222	0,4161801	0,4243968	0,5856255	0,5630038	0,6216934	0,5356525	0,5391732	0,5473847	0,3685321	0,3775616	0,3923542	0,5033974	0,4592283	0,4438852	0,4340777	0,4447567	0,466041	1,305791	1,228765	1,235676	0,3981144	0,3894403	0,4000293	0,4317564	0,4005063	0,3836599
6,598	TG 45:6|TG 15:2_15:2_15:2	[M+Na]+	775,58472	TG	0,3929953	0,4107205	0,3966582	9,628443	9,126199	9,210317	0,3609575	0,3825268	0,3748454	0,4132222	0,4161801	0,4243968	0,5856255	0,5630038	0,6216934	0,5356525	0,5391732	0,5473847	0,3685321	0,3775616	0,3923542	0,5033974	0,4592283	0,4438852	0,4340777	0,4447567	0,466041	1,305791	1,228765	1,235676	0,3981144	0,3894403	0,4000293	0,4317564	0,4005063	0,3836599
11,194	TG 46:0|TG 15:0_15:0_16:0	[M+NH4]+	796,73889	TG	0,2460949	0,2555823	0,2888425	3,398309	3,317623	3,262818	0,264909	0,2633065	0,2742673	0,3421767	0,3525209	0,3310669	0,5363147	0,5492324	0,6079053	1,641908	1,69945	1,775246	0,2771375	0,2727614	0,2701468	0,4547701	0,4369755	0,4773837	0,5373545	0,5444683	0,5413314	0,7138293	0,7264184	0,7878482	0,2808733	0,2899671	0,2789035	0,3325741	0,3473713	0,374182
10,952	TG 46:1|TG 14:0_14:0_18:1	[M+Na]+	799,67859	TG	0,01154166	0,0140512	0,01468771	0,2618382	0,2654684	0,2475041	0,01559723	0,01607705	0,01731165	0,02115013	0,02283329	0,01885799	0,0277468	0,03198104	0,0328506	0,05460297	0,05864135	0,05783815	0,0163048	0,0170971	0,01512242	0,02633413	0,02570201	0,02817761	0,02593083	0,02741076	0,02880864	0,05534935	0,04401207	0,05238622	0,01672095	0,01617211	0,0147919	0,0196047	0,01742141	0,01992763
10,959	TG 46:1|TG 14:0_16:0_16:1	[M+NH4]+	794,72321	TG	0,2738308	0,2557497	0,307267	4,412457	4,397184	4,128508	0,4255106	0,4349999	0,4692896	0,6947035	0,6948809	0,7017922	1,084964	1,096659	1,224577	4,019985	3,959602	3,949097	0,3515428	0,3581396	0,3512398	1,074065	1,047271	1,102767	1,113575	1,048886	1,088192	1,083694	1,04221	1,219344	0,4229237	0,4015105	0,4127778	0,5164505	0,5147825	0,5369108
10,952	TG 46:1|TG 8:0_8:0_30:1	[M+Na]+	799,67859	TG	0,01154166	0,0140512	0,01468771	0,2618382	0,2654684	0,2475041	0,01559723	0,01607705	0,01731165	0,02115013	0,02283329	0,01885799	0,0277468	0,03198104	0,0328506	0,05460297	0,05864135	0,05783815	0,0163048	0,0170971	0,01512242	0,02633413	0,02570201	0,02817761	0,02593083	0,02741076	0,02880864	0,05534935	0,04401207	0,05238622	0,01672095	0,01617211	0,0147919	0,0196047	0,01742141	0,01992763
10,714	TG 46:2|TG 14:0_16:1_16:1	[M+NH4]+	792,70758	TG	0,1394407	0,1277619	0,1563137	2,111208	2,09346	2,00451	0,1895619	0,1863484	0,2045243	0,3256492	0,3410682	0,33755	0,5573786	0,5574093	0,6115754	2,176747	2,187276	2,200495	0,1656362	0,1549004	0,1624818	0,5431168	0,5432912	0,5704599	0,5059967	0,4810503	0,4882029	0,5176488	0,5275026	0,5566159	0,2009155	0,2016312	0,2021049	0,2348474	0,2355181	0,2449334
10,48	TG 46:3|TG 14:1_16:1_16:1	[M+NH4]+	790,69189	TG	0,02000705	0,0193321	0,02330424	0,3790082	0,3974313	0,3851047	0,02093809	0,02121851	0,02299458	0,03378211	0,03619108	0,03706944	0,0682639	0,06982163	0,08360944	0,2094176	0,2091006	0,2039327	0,02256397	0,02153976	0,0225984	0,0684278	0,07238343	0,06960227	0,04868058	0,04790262	0,05141134	0,08100787	0,08775452	0,09605996	0,02806803	0,02810909	0,02578618	0,03161389	0,02921133	0,03324701
11,326	TG 47:0|TG 15:0_16:0_16:0	[M+NH4]+	810,75452	TG	0,2224642	0,2143267	0,2606173	3,26897	3,151227	3,004996	0,1988456	0,1965163	0,2360719	0,2191114	0,2172243	0,2283805	0,2957203	0,2704499	0,3079703	0,2968961	0,2909082	0,3206003	0,1925675	0,1882814	0,1933033	0,1890184	0,1775475	0,1985134	0,2105428	0,1990113	0,2302335	0,5326107	0,5693182	0,6275309	0,2036235	0,2020691	0,1809367	0,2065536	0,1854619	0,2190054
11,109	TG 47:1|TG 15:0_16:0_16:1	[M+NH4]+	808,73889	TG	0,2829705	0,2757782	0,3383962	4,507458	4,465369	4,383506	0,3024845	0,2932127	0,3582048	0,3541274	0,3655461	0,3669527	0,4516035	0,4703812	0,5517165	0,6689094	0,6471226	0,7138	0,272509	0,2791443	0,2774218	0,408933	0,3934641	0,4353118	0,3920295	0,3970819	0,3976173	0,8055937	0,7628306	0,8507749	0,2959696	0,2981525	0,2975914	0,3027972	0,2952938	0,356355
10,881	TG 47:2|TG 15:0_16:1_16:1	[M+NH4]+	806,72321	TG	0,1270978	0,1317867	0,1642835	2,263134	2,357006	2,30336	0,1461795	0,1477858	0,1650432	0,1905592	0,1831075	0,182341	0,2367924	0,2464816	0,2791594	0,4132401	0,42158	0,4608	0,1319019	0,1286467	0,1298503	0,2136596	0,2142878	0,2400639	0,1860132	0,1905931	0,2007494	0,4002436	0,3882282	0,4556369	0,1463206	0,1405149	0,140094	0,1408236	0,1416766	0,1612713
10,673	TG 47:3|TG 15:1_16:1_16:1	[M+NH4]+	804,70758	TG	0,02370722	0,02520596	0,0286664	0,525605	0,4147981	0,478872	0,02462961	0,02455295	0,02730363	0,03124072	0,02986831	0,02912953	0,03985723	0,03733404	0,04843359	0,05781463	0,06249843	0,06659685	0,02249468	0,02281459	0,02343553	0,03153636	0,03205102	0,03742748	0,02831826	0,03065444	0,03292486	0,07969188	0,0766715	0,08533403	0,02285453	0,02377925	0,02460622	0,0235776	0,02468928	0,02890913
11,052	TG 48:0|TG 14:0_14:0_20:0	[M+Na]+	829,72559	TG	0,002230007	0,002456441	0,001695971	0,0497073	0,04080277	0,1652601	0,0040518	0,00449758	0,004794277	0,01036516	0,01042517	0,0103754	0,01657726	0,01682067	0,01609006	0,04266712	0,04932584	0,0434691	0,004320463	0,004331302	0,003323579	0,01843874	0,01843672	0,01684468	0,01250266	0,01305392	0,01314647	0,01326423	0,0134899	0,01378424	0,005490688	0,005385244	0,00454073	0,005419773	0,006262969	0,005693197
11,466	TG 48:0|TG 16:0_16:0_16:0	[M+NH4]+	824,7702	TG	0,3398542	0,3371947	0,3838783	3,287283	3,387952	3,273927	0,4201193	0,4259695	0,4601172	0,6502218	0,6310275	0,6158248	1,149391	1,123389	1,194139	5,303351	5,733662	5,449475	0,5497501	0,5425763	0,526535	1,07497	1,054958	1,040902	1,638368	1,639009	1,694634	1,082221	1,064972	1,155549	0,5663209	0,5450348	0,5236777	0,8997916	0,8659535	0,8524055
9,675	TG 48:1|TG 14:0_16:0_18:1	[M+Na]+	827,7099	TG	0,005161337	0,004539467	0,004688914	0,1089783	0,09897225	0,09077348	0,02609759	0,02457692	0,02465674	0,009265013	0,008694049	0,008187856	0,01113982	0,0105056	0,01151995	0,1376435	0,1377007	0,1318731	0,005894531	0,005502874	0,004837762	0,0179103	0,01757238	0,01773881	0,01245573	0,01209757	0,01189314	0,0126606	0,01185902	0,01184716	0,004881176	0,003539363	0,004323333	0,005800489	0,00630478	0,007234835
11,23	TG 48:1|TG 15:0_15:0_18:1	[M+Na]+	827,7099	TG	0,01521843	0,01545488	0,01527199	0,2974882	0,3563482	0,2858583	0,02324946	0,02141104	0,02459717	0,03695791	0,03509724	0,0320263	0,05557283	0,05710563	0,05810163	0,1130905	0,09634838	0,09937298	0,02088142	0,01982897	0,02108006	0,04558155	0,0452019	0,03827126	0,04783273	0,04714018	0,04497723	0,08206422	0,07347548	0,07436379	0,02437613	0,02325725	0,01993901	0,03088865	0,03470945	0,02766819
11,235	TG 48:1|TG 16:0_16:0_16:1	[M+NH4]+	822,75452	TG	0,7226997	0,7291148	0,8462675	7,373739	7,459114	7,257717	1,652728	1,626862	1,659989	2,965168	2,933356	2,927114	5,14324	5,042844	5,258067	15,50528	15,37243	15,33302	1,420675	1,43443	1,491834	4,828003	4,624478	4,691267	5,19991	5,293638	5,247916	4,046479	4,274625	4,228782	1,802335	1,845665	1,726407	2,472734	2,564986	2,516479
9,572	TG 48:2;1O|TG 16:0_16:1_16:1;1O	[M+NH4]+	836,73383	OxTG	271,9375	272,375	308,1875	255,25	212,5625	268,3125	1482,313	1595,375	1293,125	479,6875	431,3125	473,625	382,9375	472,5625	449,5	4293,5	4042,813	4090,875	300,0625	331,0625	377,1875	721,6875	723,875	707,3125	607,6875	596,375	584,1875	323,875	311,0625	253,25	343,625	305,25	309,9375	355,875	317,625	391,375
10,984	TG 48:2|TG 12:0_18:1_18:1	[M+Na]+	825,69427	TG	0,01913467	0,02101202	0,02005905	0,3554469	0,3050893	0,3108817	0,0432108	0,04478807	0,04218757	0,07776726	0,07603857	0,07681015	0,1173618	0,1079472	0,1169399	0,1955562	0,1860545	0,198873	0,034605	0,03514847	0,03434042	0,08953093	0,08981946	0,09204235	0,09501905	0,09426798	0,09958633	0,1174384	0,1143222	0,1211591	0,04613208	0,04291246	0,03894212	0,05213347	0,05096232	0,0477397
10,99	TG 48:2|TG 16:0_14:1_18:1	[M+Na]+	825,69427	TG	0,01913467	0,02101202	0,02005905	0,3554469	0,3050893	0,3108817	0,0432108	0,04478807	0,04218757	0,07776726	0,07603857	0,07681015	0,1173618	0,1079472	0,1169399	0,1955562	0,1860545	0,198873	0,034605	0,03514847	0,03434042	0,08953093	0,08981946	0,09204235	0,09501905	0,09426798	0,09958633	0,1174384	0,1143222	0,1211591	0,04613208	0,04291246	0,03894212	0,05213347	0,05096232	0,0477397
10,998	TG 48:2|TG 16:0_16:1_16:1	[M+NH4]+	820,73889	TG	0,4744649	0,4645571	0,5160072	5,475458	5,486239	4,926095	1,469143	1,504032	1,510178	3,274469	3,402863	3,249482	5,102447	5,226621	5,468223	16,90236	16,27095	16,65752	1,003967	0,9917036	0,9916891	4,848472	4,861386	4,833136	4,518104	4,411842	4,522233	3,12822	3,214668	3,428184	1,412527	1,373599	1,373365	1,84555	1,854837	1,880992
9,292	TG 48:3;1O|TG 16:1_16:1_16:1;1O	[M+NH4]+	834,71808	OxTG	234,4375	194,9375	245,9375	156,5625	109,8125	211,75	715,9375	817,6875	790,75	426,5625	370,5625	344,6875	397,375	423,1875	386,3125	4508,438	4434	4519,625	255,25	230,4375	266,6875	773,6875	791,375	844,5	522,0625	563,4375	594,9375	214,125	257,5625	247,125	282,0625	303,5625	227,6875	364,25	324,1875	448,5625
10,76	TG 48:3|TG 16:1_16:1_16:1	[M+NH4]+	818,72321	TG	0,1042756	0,0997261	0,1188776	1,235544	1,375576	1,173465	0,1684612	0,1628092	0,1690505	0,542626	0,5276139	0,5290341	1,160479	1,146075	1,225621	4,279651	4,398896	4,308043	0,1749497	0,170334	0,1736799	1,100828	1,067422	1,08584	0,8673124	0,8691603	0,8911052	0,5561432	0,5977119	0,6155987	0,2699594	0,2620781	0,2609347	0,3207799	0,3065294	0,3324398
10,54	TG 48:4|TG 14:0_16:1_18:3	[M+NH4]+	816,70758	TG	0,008588724	0,00694192	0,009214561	0,1350846	0,1390539	0,1331194	0,01027426	0,006952476	0,01029852	0,02330825	0,0249239	0,0234726	0,05402281	0,0555474	0,05997169	0,147043	0,1358804	0,1347733	0,009692871	0,01003866	0,01071016	0,04635243	0,04537639	0,04603011	0,03252034	0,03246978	0,03144417	0,0398992	0,03985155	0,04776821	0,01457459	0,01459827	0,01564713	0,0166603	0,01658303	0,01730979
10,54	TG 48:4|TG 14:1_16:1_18:2	[M+NH4]+	816,70758	TG	0,008588724	0,00694192	0,009214561	0,1287618	0,1390539	0,1331194	0,01027426	0,006952476	0,01029852	0,02330825	0,0249239	0,0234726	0,05402281	0,0555474	0,05997169	0,147043	0,1358804	0,1347733	0,009692871	0,01003866	0,01071016	0,04635243	0,04537639	0,04603011	0,03252034	0,03246978	0,03144417	0,0398992	0,03985155	0,04776821	0,01457459	0,01459827	0,01564713	0,0166603	0,01658303	0,01730979
11,58	TG 49:0|TG 16:0_16:0_17:0	[M+NH4]+	838,78583	TG	0,1426719	0,1504278	0,1738668	1,802307	1,766598	1,693421	0,1379775	0,1254242	0,1568722	0,1432746	0,1568706	0,1499432	0,2024654	0,1890834	0,2327139	0,2375575	0,2403118	0,2550214	0,1219864	0,1220411	0,1252565	0,1316567	0,1290416	0,1425447	0,1564304	0,1614973	0,1533303	0,3275356	0,3232206	0,3466173	0,1297999	0,127118	0,1227323	0,1384887	0,1396488	0,151792
11,377	TG 49:1|TG 15:0_16:0_18:1	[M+NH4]+	836,7702	TG	0,3038761	0,2955332	0,3607015	3,884784	4,097003	3,763776	0,3343703	0,3396376	0,3791823	0,4240044	0,4195655	0,4310353	0,584052	0,6013422	0,6498585	1,014641	1,011113	1,029111	0,3291587	0,3068652	0,3071677	0,5283114	0,5063545	0,55222	0,5163085	0,5111684	0,5216974	0,8372152	0,8172111	0,8993067	0,349873	0,3353821	0,3315164	0,373787	0,3496587	0,4049263
11,171	TG 49:2|TG 16:0_16:1_17:1	[M+NH4]+	834,75452	TG	0,3641124	0,3377984	0,3971791	3,563019	3,532394	3,33721	0,4018593	0,3964597	0,4130948	0,5311859	0,5339684	0,5274258	0,7082948	0,7085763	0,7909095	1,542761	1,507515	1,542269	0,3417995	0,3590844	0,3658639	0,6722299	0,6759565	0,7194268	0,616994	0,6095036	0,6336784	0,831139	0,83142	0,9075567	0,3762337	0,3816452	0,3708618	0,4080297	0,4056527	0,4285408
10,935	TG 49:3|TG 16:0_18:1_15:2	[M+NH4]+	832,73889	TG	0,0536003	0,05716309	0,06183735	0,9670256	0,9462155	0,8763096	0,06036385	0,06015253	0,06724853	0,1023228	0,1040422	0,09739348	0,1649444	0,1600956	0,1724193	0,4279071	0,434115	0,4514724	0,05373948	0,05681916	0,05266168	0,1554718	0,1530572	0,1530209	0,1224563	0,1106514	0,113524	0,1838861	0,1725563	0,2023637	0,06421645	0,06559501	0,06160407	0,07209861	0,0691219	0,0745324
10,935	TG 49:3|TG 16:1_16:1_17:1	[M+NH4]+	832,73889	TG	0,0536003	0,05716309	0,06183735	0,9670256	0,9462155	0,8763096	0,06036385	0,06015253	0,06724853	0,1023228	0,1040422	0,09739348	0,1649444	0,1600956	0,1724193	0,4279071	0,434115	0,4514724	0,05373948	0,05681916	0,05266168	0,1554718	0,1530572	0,1530209	0,1224563	0,1106514	0,113524	0,1838861	0,1725563	0,2023637	0,06421645	0,06559501	0,06160407	0,07209861	0,0691219	0,0745324
10,745	TG 49:4|TG 16:0_15:1_18:3	[M+NH4]+	830,72321	TG	0,009304451	0,008929567	0,009667676	0,1730013	0,1513728	0,1449627	0,007454596	0,007747341	0,009700529	0,0119226	0,01249367	0,01256482	0,01791434	0,01961727	0,0227105	0,03678646	0,03942617	0,04136778	0,009739764	0,007157649	0,008523774	0,01919976	0,01799765	0,0187645	0,01209329	0,01274532	0,01300694	0,02655065	0,025327	0,02627491	0,008758108	0,01022498	0,009606495	0,008820883	0,01007929	0,009890797
11,318	TG 50:0|TG 16:0_16:0_18:0	[M+Na]+	857,7569	TG	0,004284459	0,005560734	0,005248429	0,03447698	0,05230045	0,02946702	0,008207701	0,00664811	0,008479128	0,01999095	0,01732081	0,01906476	0,03224209	0,03019132	0,03137737	0,06608223	0,0706504	0,05802093	0,008262982	0,008347441	0,007621501	0,0308041	0,03129543	0,02806229	0,02545513	0,02407384	0,0230213	0,02147975	0,02304726	0,02195139	0,009208712	0,009434504	0,007862532	0,01031262	0,01246466	0,01009151
11,501	TG 50:1|TG 16:0_16:0_18:1	[M+NH4]+	850,78583	TG	1,067686	1,081063	1,158638	6,33937	6,550797	6,095963	2,284751	2,215341	2,246893	4,252294	4,375172	4,190555	7,924625	8,037121	8,245295	22,83493	22,53622	22,84287	2,56092	2,46303	2,491052	7,992001	7,837925	7,967515	7,471337	7,468006	7,477642	5,769563	5,563485	5,908985	2,860935	2,56874	2,473615	3,883472	3,832073	3,706583
9,915	TG 50:2;1O|TG 16:1_16:1_18:0;1O	[M+NH4]+	864,76508	OxTG	299,8125	628,0625	532,6875	422,6875	459,75	412,5625	3296,25	3367,875	3463,188	902,5	818,125	902,9375	847,375	900,0625	917,8125	10277,75	10201,63	10393,5	665,25	763,625	633,625	1738,063	1663,813	1733,5	1380,125	1249,063	1247,188	389,6875	401,4375	409,3125	564,1875	615,1875	327,625	738,3125	637,75	516,5625
11,273	TG 50:2|TG 16:0_16:0_18:2	[M+Na]+	853,72559	TG	0,03426937	0,0307532	0,03873399	0,4924005	0,4384745	0,4389362	0,06621464	0,06769776	0,06686813	0,116634	0,1124305	0,1168718	0,1704264	0,1702129	0,1836059	0,2803012	0,2590939	0,2623543	0,05775199	0,0624921	0,06208911	0,1324127	0,1387206	0,1399541	0,1289026	0,1362369	0,1341281	0,205854	0,1999307	0,2011291	0,07183608	0,0667907	0,05990044	0,07697265	0,09343921	0,07844656
11,276	TG 50:2|TG 16:0_16:1_18:1	[M+NH4]+	848,7702	TG	1,722469	1,71078	1,84569	10,2883	10,23859	9,119242	5,037242	4,857677	5,082465	10,53166	10,14955	10,33315	17,02295	16,69503	16,94738	37,90451	37,11007	37,75348	4,372628	4,29571	4,294887	15,66354	15,12826	15,32408	13,5648	13,65539	13,67377	11,62733	11,95008	11,86945	5,03827	4,996564	4,809722	6,698334	6,646366	6,611866
9,675	TG 50:3;1O|TG 18:1_16:2_16:0;1O	[M+NH4]+	862,74939	OxTG	609,5625	673,1875	434,75	644,375	494	510,375	4892,438	5211,625	5493,438	1400,625	1380,938	1455,75	1269	1349,125	1379,313	24080,94	24130,25	24076,63	1091,5	891,75	944,6875	3423,375	3425,25	3469,188	2111,75	2146,438	2230,563	608	457,875	306,25	702,125	793,4375	729,625	1279,438	1140,188	1284,813
9,095	TG 50:3;2O|TG 16:0_16:0_18:3;2O	[M+NH4]+	878,74432	OxTG	268,625	219,9375	244,375	150,9375	120,375	270,125	699,8125	808,125	711,125	386,4375	360,8125	182,75	259,4375	408,4375	374,1875	4001,625	4157,813	3873	370,5	266,25	330,625	596,9375	612,5	582,3125	569,8125	550,5	466,1875	276,1875	237,125	316,4375	185,5	260,3125	351,4375	87,6875	194,5625	267,1875
9,602	TG 50:3;2O|TG 17:1_17:1_16:1;2O	[M+NH4]+	878,74432	OxTG	162,625	204,0625	200,3125	686,25	719,0625	672,3125	379,4375	453,3125	471,375	144,25	199,8125	251,5625	503,375	486,9375	535,75	1960,688	1896,125	1917,625	222,75	283,5	151,125	329,3125	381,25	419,0625	334,75	240,0625	316,5625	464	518	538,625	192	222,3125	243,9375	239,375	292,125	305,0625
11,046	TG 50:3|TG 16:0_16:1_18:2	[M+NH4]+	846,75452	TG	0,6240311	0,6003596	0,6393076	3,700887	3,698189	3,447133	1,91824	1,808073	1,889158	5,553399	5,566577	5,270863	9,510612	9,649136	9,660915	26,33513	25,99183	26,17556	1,639132	1,664032	1,628426	9,06071	9,141717	9,161431	7,133622	7,271985	7,299129	5,640609	5,36257	5,597067	2,281048	2,238267	2,209803	3,073559	2,966041	2,959524
11,04	TG 50:3|TG 16:1_16:1_18:1	[M+Na]+	851,7099	TG	0,0249082	0,02432146	0,0256597	0,2335249	0,229513	0,2209932	0,05385104	0,05597689	0,05157283	0,1098748	0,1263833	0,1181854	0,1878591	0,1776656	0,1827526	0,2738324	0,2751028	0,282422	0,05168528	0,04827061	0,05093128	0,143561	0,1510063	0,1517288	0,1274884	0,1393362	0,1349235	0,1829962	0,1774227	0,190606	0,06318899	0,06342439	0,05658479	0,07859322	0,07966255	0,07150667
9,374	TG 50:4;1O|TG 16:0_16:1_18:3;1O	[M+NH4]+	860,73383	OxTG	305,9375	332,9375	327,375	248,8125	306,875	233,0625	1439,688	1413,5	1541,313	915,875	882,125	923,1875	913,1875	959,8125	915,8125	11005,06	11096,81	11285,56	475	507,125	485,875	1892,688	2081	1993,063	1383,813	1338,875	1317,438	483,75	466,75	429	518,5625	541,3125	506,125	964,0625	840	929,25
9,375	TG 50:4;1O|TG 16:1_16:1_18:2;1O	[M+NH4]+	860,73383	OxTG	305,9375	332,9375	327,375	248,8125	306,875	233,0625	1439,688	1413,5	1541,313	915,875	882,125	923,1875	913,1875	959,8125	915,8125	11005,06	11096,81	11285,56	475	507,125	485,875	1892,688	2081	1993,063	1383,813	1338,875	1317,438	483,75	466,75	429	518,5625	541,3125	506,125	964,0625	840	929,25
9,314	TG 50:4;2O|TG 16:0_16:1_18:3;2O	[M+NH4]+	876,7287	OxTG	247,6875	168,3125	209,875	263	267,375	250,1875	289,875	258,9375	275,3125	156,3125	191,375	194,0625	381,625	384,875	405,1875	2272,125	2302,5	2225,188	172,625	179,625	131,6875	352,6875	293,9375	367,3125	297,1875	280,125	253,9375	349,0625	329,5625	313,875	210,75	181,9375	147,875	202,875	176,9375	179,8125
10,804	TG 50:4|TG 16:1_16:1_18:2	[M+NH4]+	844,73889	TG	0,07413131	0,076892	0,07928595	0,3728842	0,2896656	0,4253606	0,09958872	0,1041489	0,107816	0,6186446	0,6241395	0,5919827	1,382279	1,39972	1,433862	4,168011	4,237465	4,232819	0,1806105	0,1715514	0,1792279	1,364812	1,293996	1,32839	0,9465466	0,9085176	0,991267	0,6792784	0,6371404	0,6811016	0,296786	0,2854642	0,2739355	0,3580785	0,3506722	0,3423946
10,635	TG 50:5|TG 16:1_16:1_18:3	[M+NH4]+	842,72321	TG	0,006176859	0,005086542	0,006358285	0,1055783	0,06664252	0,0806436	0,004888673	0,004372958	0,004681508	0,02087744	0,02042068	0,02180247	0,04943342	0,05221812	0,05344203	0,1235407	0,126026	0,1243539	0,007791251	0,007618584	0,00773238	0,04184548	0,04268843	0,04192411	0,02901564	0,02735548	0,02970575	0,035949	0,03272738	0,03423265	0,01218661	0,01388612	0,01195069	0,01344376	0,01286691	0,01462865
11,805	TG 51:0|TG 16:0_17:0_18:0	[M+NH4]+	866,81708	TG	0,05229129	0,04616489	0,05684208	0,6758403	0,6276855	0,6311214	0,04399318	0,04213106	0,04472964	0,05392487	0,05079843	0,05438735	0,07265645	0,07525303	0,08780088	0,1068262	0,09626033	0,1293651	0,04386254	0,04563187	0,04500345	0,05524224	0,05259461	0,05486906	0,04932538	0,05212906	0,05182748	0,1120347	0,1122595	0,1273194	0,0418684	0,04458671	0,04057124	0,04380911	0,04366417	0,0511618
11,616	TG 51:1|TG 16:0_17:0_18:1	[M+NH4]+	864,80151	TG	0,1428258	0,1413308	0,1608201	1,668833	1,54706	1,525751	0,1599688	0,1622907	0,1794102	0,2464969	0,2493082	0,2367751	0,3533656	0,3612579	0,3861615	0,8488041	0,8047797	0,8095187	0,1686702	0,1654473	0,1742142	0,3528442	0,3249471	0,3658265	0,3344828	0,3365924	0,342977	0,3489665	0,3630174	0,4052445	0,1682145	0,168844	0,161695	0,2021196	0,1931039	0,2259481
11,409	TG 51:2|TG 16:0_17:1_18:1	[M+NH4]+	862,78583	TG	0,170018	0,170522	0,1979012	2,018931	2,02806	1,952392	0,2817823	0,28331	0,3074285	0,541404	0,5262135	0,5581973	0,8040888	0,8333554	0,8755499	1,925689	1,908091	1,959312	0,2824567	0,26102	0,2688793	0,9054862	0,8958629	0,9082533	0,7208055	0,7077909	0,720046	0,6189291	0,642774	0,6821182	0,2851871	0,2928236	0,2797533	0,3662139	0,344513	0,3591671
11,194	TG 51:3|TG 16:1_17:1_18:1	[M+NH4]+	860,7702	TG	0,08816676	0,08551024	0,1000091	1,06996	0,9745792	1,014852	0,1247405	0,1204281	0,1237467	0,3113567	0,3187789	0,310317	0,5186974	0,5370454	0,5644581	1,405393	1,421148	1,391398	0,1333409	0,1279003	0,1320596	0,5626617	0,5475836	0,5464736	0,3887457	0,4082899	0,4220183	0,3664229	0,3669565	0,3696986	0,154126	0,1529503	0,1513782	0,1902921	0,1819491	0,1914106
11,181	TG 51:3|TG 8:0_9:0_34:3	[M+Na]+	865,72559	TG	0,004085496	0,004812105	0,004978762	0,1006473	0,1108906	0,07870424	0,00464062	0,004857866	0,004798248	0,009041985	0,00904777	0,009955295	0,01410986	0,01589593	0,0159915	0,02195091	0,0174306	0,02111481	0,004974167	0,006017798	0,005066448	0,01284696	0,0107275	0,01230339	0,009146824	0,01002479	0,01138179	0,0176627	0,0171331	0,01847424	0,006830889	0,005786894	0,005955862	0,006710298	0,006654405	0,006414738
10,98	TG 51:4|TG 16:1_17:1_18:2	[M+NH4]+	858,75452	TG	0,01401475	0,01301914	0,01652677	0,2532686	0,2325377	0,2068716	0,01706278	0,01648207	0,01824319	0,0504492	0,05149818	0,05041272	0,08713771	0,08799268	0,09562738	0,2406258	0,2399846	0,2374133	0,02181858	0,01956105	0,01864212	0,08363014	0,08514475	0,09394024	0,06651632	0,05848108	0,06062134	0,06215567	0,06711633	0,07798709	0,02513657	0,02450065	0,0241974	0,02905818	0,02953284	0,03050975
10,818	TG 51:5|TG 17:1_17:1_17:3	[M+NH4]+	856,73889	TG	0,004236744	0,004545765	0,00541078	0,06551421	0,0742342	0,07682136	0,004032281	0,00439932	0,005293002	0,008842385	0,009413987	0,009906641	0,0139712	0,01282677	0,0154572	0,02854754	0,02665927	0,02556678	0,004606021	0,004778065	0,004862709	0,01205388	0,01148957	0,01197692	0,008457536	0,008060097	0,009639267	0,01190607	0,01471526	0,01802051	0,006225731	0,004672387	0,00510063	0,005958276	0,005661038	0,006519768
11,917	TG 52:0|TG 16:0_18:0_18:0	[M+NH4]+	880,83282	TG	0,09677439	0,09986197	0,1035019	1,08863	1,032388	1,020519	0,08874191	0,0879201	0,09638585	0,1011411	0,1055185	0,1003352	0,1609406	0,173256	0,1804909	0,3115141	0,3473819	0,3622332	0,08903667	0,08651132	0,08530496	0,1063909	0,1070948	0,1178584	0,1124098	0,1070298	0,1087758	0,179097	0,1724489	0,1810493	0,08734599	0,08413999	0,07993791	0,09515508	0,09128811	0,1005755
11,567	TG 52:0|TG 8:0_8:0_36:0	[M+Na]+	885,78821	TG	0,002916025	0,004962371	0,002764552	0,02379985	0,02904468	0,04091491	0,002609841	0,002170502	0,003201214	0,01058631	0,009352471	0,00788377	0,01551627	0,01812749	0,01903392	0,02645943	0,02512453	0,03215154	0,00536051	0,0035768	0,005931992	0,01768265	0,01919474	0,01928181	0,009742266	0,01068326	0,01258095	0,014578	0,01270953	0,01311019	0,004350755	0,004745738	0,004361616	0,006546721	0,005542093	0,007126208
11,736	TG 52:1|TG 16:0_18:0_18:1	[M+NH4]+	878,81708	TG	0,424544	0,4202709	0,4556438	3,981077	3,79666	3,362667	0,4646419	0,4660851	0,4828886	0,7641616	0,8182335	0,7552738	1,46962	1,479091	1,529237	5,617511	5,541683	5,52496	0,5485945	0,5098175	0,5362126	1,534022	1,46445	1,5446	1,35219	1,333983	1,397681	0,8652505	0,8368936	0,8956463	0,4304425	0,4202847	0,4223938	0,6726004	0,6386772	0,6685082
11,735	TG 52:1|TG 8:0_8:0_36:1	[M+Na]+	883,77252	TG	0,009667266	0,01081104	0,01250377	0,1955883	0,1668366	0,200451	0,01004817	0,01011995	0,01074166	0,01511902	0,01707186	0,01285019	0,02887836	0,02822736	0,03081843	0,06257056	0,06460542	0,06439386	0,0128914	0,01154159	0,011329	0,02336565	0,02696726	0,02795834	0,02393659	0,02222138	0,02360898	0,03130863	0,03267038	0,03300452	0,009644804	0,01120632	0,01002762	0,01458084	0,01505982	0,01354742
10,174	TG 52:2;1O|TG 16:0_18:1_18:1;1O	[M+NH4]+	892,79639	OxTG	468,8125	398,0625	407,0625	320,5625	399,875	418,875	2595	2592,125	2799,813	751,5	626,6875	664,8125	747,9375	809,9375	800,5	8038,438	8093,75	8151,063	706,875	594,8125	556,75	1375,625	1429,313	1315,25	985,1875	1019,813	1110,438	412,6875	449	535,875	437,75	407,9375	441,3125	566,75	528,625	604,3125
11,53	TG 52:2|TG 16:0_18:1_18:1	[M+NH4]+	876,80151	TG	2,01971	2,028555	2,173338	9,309759	9,181363	8,785822	4,204904	4,139917	4,176394	9,495473	9,444445	9,165653	17,97479	17,57743	18,26692	34,80952	34,99508	35,68142	4,746106	4,569676	4,594937	17,96799	17,00276	17,3586	12,96103	12,97924	13,23915	11,37834	10,8707	11,3843	4,609397	4,438283	4,172005	6,511435	6,261155	6,242187
10,015	TG 52:3;1O|TG 16:0_16:0_20:3;1O	[M+NH4]+	890,7807	OxTG	1092,125	1028,313	1117,563	620,125	626,3125	563,0625	9448,75	9015	9509,625	2139,125	2130,938	2132,75	2017,5	1988,188	2188,625	40403,63	40659,63	40949,38	1718	1749,438	1889,688	5224,875	5310,438	5699,938	3292,438	3455,25	3520,938	90,75	428	145,9375	598,25	570	687,625	1763,688	1807	1961,625
9,507	TG 52:3;2O|TG 18:1_19:2_15:0;2O	[M+NH4]+	906,77557	OxTG	415,375	465,875	460,4375	283,5	316,5625	286,6875	913,6875	959,4375	1023	439,8125	470,875	421,375	523,8125	489,5625	515,375	6429,375	6423,063	6026,688	532,5625	548,375	510,1875	911,625	846,3125	800	653,125	621,75	663,0625	440,5625	397,4375	471,4375	369,0625	373,4375	431,1875	333,25	391,75	411,1875
11,313	TG 52:3|TG 13:0_21:1_18:2	[M+Na]+	879,74121	TG	0,03663172	0,03856342	0,04257997	0,3761451	0,3606347	0,3451501	0,06323151	0,06642119	0,062706	0,128075	0,1313633	0,1385873	0,251811	0,2277044	0,2454983	0,3355854	0,3194615	0,3252811	0,07560635	0,07643892	0,07678188	0,1875769	0,2043654	0,1991346	0,1577791	0,1614949	0,1588838	0,2573664	0,2643004	0,2763218	0,0860544	0,08027589	0,07373456	0,09461441	0,09221083	0,09954391
11,316	TG 52:3|TG 16:0_18:1_18:2	[M+NH4]+	874,78583	TG	1,943978	1,963386	2,059269	7,476872	7,483592	6,873158	4,351897	4,322311	4,268616	11,03286	11,3302	11,24225	20,69353	20,61865	21,68583	40,9063	40,41	40,33998	4,888747	4,668858	4,72332	19,11033	19,35733	19,2393	14,40392	14,46533	14,3814	13,12027	13,0307	13,71732	5,298531	4,95814	4,636734	6,898887	6,758183	6,761138
9,838	TG 52:3|TG 16:1_18:1_18:1	[M+Na]+	879,74121	TG	0,004613963	0,004273127	0,003674451	0,06559375	0,06658242	0,04458652	0,007043072	0,00874272	0,00790734	0,01157963	0,01202557	0,01189957	0,01261432	0,01575529	0,01437303	0,1202059	0,1224616	0,1161883	0,00603871	0,006736532	0,00633947	0,02017692	0,027201	0,02112041	0,01273161	0,01356387	0,0130529	0,01463792	0,01393708	0,01430996	0,005917347	0,004897424	0,004146954	0,008635592	0,008711784	0,008795177
9,763	TG 52:4;1O|TG 18:2_18:2_16:0;1O	[M+NH4]+	888,76508	OxTG	1085,313	1122,688	1084,625	797,625	819,5	864,375	6361,188	6542,125	6381,625	3158,625	3024,625	3142,563	3181,625	3432,313	3145,938	53656,31	53569,19	50983,88	1849,25	1782,125	1866,75	8670,875	8405,188	8761,25	4501,313	4453,813	4607,875	1496,875	1329,25	1402,5	1744,375	1639,063	1571,063	3114,25	2949,938	2860,063
9,663	TG 52:4;2O|TG 16:0_18:1_18:3;2O	[M+NH4]+	904,76001	OxTG	380,625	383,4375	396,625	897,8125	777,375	741,5625	591,8125	688,75	631,3125	546,25	504,1875	535,0625	1080,625	1103,5	1026,813	4507,875	4659,938	4324	354,4375	337,5625	314,4375	585,9375	664,875	677,75	457,375	506,1875	463,5625	852,625	860,9375	888,75	306,4375	252,6875	315,75	327,75	341,8125	350,8125
9,655	TG 52:4;2O|TG 16:1_18:1_18:2;2O	[M+NH4]+	904,76001	OxTG	380,625	383,4375	289,625	897,8125	777,375	741,5625	591,8125	688,75	631,3125	377,1875	504,1875	535,0625	1080,625	1103,5	1026,813	4507,875	4659,938	4324	291,1875	262,875	314,4375	477,3125	664,875	677,75	409,875	418,1875	463,5625	852,625	860,9375	888,75	293,6875	193,5625	280,6875	296,8125	186,6875	281
11,097	TG 52:4|TG 16:0_18:2_18:2	[M+Na]+	877,72559	TG	0,01878986	0,02129185	0,0193858	0,1475313	0,1777935	0,1354165	0,02460114	0,02344893	0,02409209	0,07970985	0,08476721	0,07815187	0,1511242	0,1510811	0,1438172	0,2210773	0,2158666	0,2044035	0,04326412	0,04177298	0,03903334	0,1160812	0,1330387	0,1244673	0,1049142	0,09615841	0,0993401	0,1517519	0,1402389	0,1364267	0,04257369	0,04468784	0,0430214	0,05630759	0,06185331	0,05398538
11,099	TG 52:4|TG 16:1_18:1_18:2	[M+NH4]+	872,7702	TG	0,4535269	0,4450756	0,4939403	2,254783	2,027699	2,040379	0,8605073	0,8569911	0,8734097	3,830266	3,984491	3,925891	7,656714	7,665534	7,919294	19,0802	19,23898	18,93006	1,317794	1,348734	1,304871	7,226697	7,254808	7,446317	5,140038	5,29547	5,294598	4,167998	4,156105	4,171643	1,681597	1,600976	1,563065	2,341858	2,247008	2,219198
9,909	TG 52:5;1O|TG 16:1_18:1_18:3;1O	[M+NH4]+	886,74939	OxTG	604,375	622	584,625	322,125	327	308,3125	1698,563	1732	1770,813	596,1875	593,125	564,375	775,375	781,5	772,125	9312,75	9529,938	9086,438	481,1875	492,8125	478,25	1365	1515	1377,375	1033,313	899,875	1017,875	371,9375	378,3125	446,5625	434,1875	339,375	443,25	595,375	567,3125	592,1875
10,889	TG 52:5|TG 16:0_16:0_20:5	[M+Na]+	875,7099	TG	0,003774897	0,003729651	0,003895505	0,04992601	0,01894915	0,02811135	0,003392224	0,003583684	0,003555405	0,01740645	0,01534363	0,01620449	0,03088892	0,03024484	0,03298936	0,05955971	0,0688099	0,05465108	0,007171843	0,006433516	0,00689802	0,02733348	0,02456011	0,0288078	0,02308954	0,02173536	0,02160791	0,02729186	0,02658524	0,0259368	0,008430133	0,008502305	0,008693153	0,01078019	0,01109644	0,01057421
10,874	TG 52:5|TG 16:1_18:2_18:2	[M+NH4]+	870,75452	TG	0,05035297	0,04891287	0,05123777	0,2657153	0,2820939	0,2948961	0,0557704	0,05305866	0,05953655	0,3756655	0,3691756	0,3679361	0,8561878	0,8480291	0,87109	2,542959	2,617823	2,659176	0,1207371	0,116051	0,1194534	0,7933522	0,7906161	0,7704245	0,5152746	0,5135456	0,5352034	0,436004	0,4177048	0,4307428	0,1630256	0,1579902	0,1622856	0,2174141	0,2198988	0,2086175
10,744	TG 52:6|TG 16:1_18:2_18:3	[M+NH4]+	868,73889	TG	0,005679901	0,005528342	0,005740068	0,07794104	0,09474575	0,04234589	0,005581595	0,004235554	0,005030933	0,02429594	0,02523149	0,02572658	0,06106722	0,06048096	0,06907041	0,1407249	0,1549897	0,1501156	0,01092189	0,009344222	0,01004766	0,06018477	0,05532315	0,05639582	0,03787203	0,03875497	0,03653056	0,035787	0,04027681	0,04061323	0,0140449	0,01475209	0,0146456	0,01815349	0,01934542	0,01627892
12,027	TG 53:0|TG 15:0_16:0_22:0	[M+NH4]+	894,84839	TG	0,04045523	0,04143647	0,04623332	0,507591	0,4727272	0,4689869	0,03698996	0,04171405	0,04079067	0,04408354	0,0462683	0,04159704	0,05693838	0,05205134	0,06473374	0,06759543	0,06172273	0,07101615	0,03637854	0,03340934	0,03754549	0,04407512	0,04110747	0,04674233	0,03982097	0,04356314	0,041548	0,07058424	0,06919878	0,07935919	0,03709171	0,03739476	0,03625542	0,03746432	0,0385027	0,04092354
11,534	TG 53:1|TG 15:0_19:0_19:1	[M+NH4]+	892,83282	TG	0,019231	0,01861406	0,01810717	0,2014935	0,1616487	0,1900952	0,03216553	0,03153339	0,03527768	0,0556613	0,0606661	0,06027819	0,09853257	0,09416337	0,09941939	0,2487846	0,2427566	0,2392386	0,0312441	0,03008764	0,03077706	0,08617126	0,08754054	0,09383467	0,08364984	0,09090961	0,08415563	0,07115901	0,07461973	0,06997046	0,03302322	0,02948852	0,03011703	0,04630258	0,04458833	0,03986677
11,848	TG 53:1|TG 17:0_18:0_18:1	[M+NH4]+	892,83282	TG	0,0504673	0,05528702	0,05934614	0,6393949	0,647496	0,6156253	0,04848171	0,05188034	0,05732961	0,0728466	0,07892505	0,07091838	0,1055869	0,1023229	0,1132892	0,2533959	0,2473287	0,2633153	0,05401804	0,051348	0,05147805	0,09087382	0,08982596	0,1093946	0,08683901	0,08229335	0,09417984	0,1279886	0,1189343	0,1401285	0,0507963	0,05099175	0,04889796	0,05890167	0,05883716	0,06448405
11,636	TG 53:2|TG 16:0_18:1_19:1	[M+NH4]+	890,81708	TG	0,08353839	0,08755098	0,09321694	0,7065594	0,726798	0,7011268	0,120818	0,1201229	0,1237332	0,285463	0,2944788	0,2904832	0,4385324	0,4461565	0,4664159	1,272543	1,255147	1,255716	0,1577021	0,1499934	0,1495035	0,5392632	0,5279831	0,5362386	0,4058274	0,4094534	0,4324538	0,2501406	0,2568715	0,2721248	0,1512076	0,1340208	0,1310365	0,1834153	0,1856371	0,1877136
11,443	TG 53:3|TG 17:1_18:1_18:1	[M+NH4]+	888,80151	TG	0,06913202	0,06684939	0,07470435	0,5529241	0,5285931	0,5238727	0,09291326	0,09058749	0,09494368	0,3073769	0,3068591	0,300315	0,5546302	0,5386247	0,5371891	1,272307	1,236258	1,249619	0,1354692	0,1362126	0,1319252	0,6404708	0,6181264	0,6042183	0,4115399	0,4343475	0,420985	0,3062955	0,2880469	0,3198908	0,1365249	0,1396539	0,128762	0,1940949	0,1818597	0,177379
9,917	TG 53:4;O|TG 18:2_18:2_17:0;1O	[M+NH4]+	902,7807	OxTG	72,5	105,25	101,5625	90,4375	116,5	112,125	374,625	464,125	468,25	173,8125	231,4375	342,125	252	267,25	218,0625	2010,313	2155,125	2045,875	101,5	169,625	243,25	561,5625	448,375	472,125	390,5	409,5625	315,25	85,0625	141,625	84,875	101,875	196,25	161,1875	191,8125	306	223,25
11,235	TG 53:4|TG 17:0_18:2_18:2	[M+NH4]+	886,78583	TG	0,02754874	0,02207738	0,02521117	0,2189706	0,2168736	0,2440585	0,01879589	0,02481098	0,02282781	0,1001628	0,1016834	0,1033582	0,1948763	0,1856334	0,2076509	0,4005071	0,3985375	0,387921	0,04537291	0,04827128	0,04554606	0,181086	0,1775905	0,1852931	0,1183375	0,118388	0,1228514	0,1241693	0,1231935	0,1304606	0,04770738	0,05020839	0,04467444	0,06415569	0,06363243	0,06452218
11,228	TG 53:4|TG 17:1_18:1_18:2	[M+NH4]+	886,78583	TG	0,02754874	0,02207738	0,02521117	0,2019309	0,1772527	0,2440585	0,01879589	0,02481098	0,02282781	0,1001628	0,1016834	0,1033582	0,1948763	0,1856334	0,2076509	0,4005071	0,3985375	0,387921	0,04537291	0,04827128	0,04554606	0,181086	0,1775905	0,1852931	0,1183375	0,118388	0,1228514	0,1241693	0,1231935	0,1304606	0,04770738	0,05020839	0,04467444	0,06415569	0,06363243	0,06452218
11,037	TG 53:5|TG 17:1_18:2_18:2	[M+NH4]+	884,7702	TG	0,00674764	0,00619329	0,00647294	0,09714794	0,08623265	0,1091127	0,006439613	0,005378722	0,005061905	0,01803431	0,0189462	0,01772024	0,03516757	0,03671672	0,04087552	0,08398481	0,08284504	0,07768322	0,008834098	0,008699723	0,008115603	0,03175661	0,03306144	0,03455182	0,02172148	0,02468693	0,02255263	0,028417	0,02516698	0,02944666	0,009774688	0,009331955	0,008821676	0,01282274	0,0149315	0,01403588
10,24	TG 53:6;1O|TG 18:1_18:1_17:4;1O	[M+NH4]+	898,74939	OxTG	350,9375	362,0625	335,375	217,875	202,8125	228,5	882,8125	863,9375	866	320,5	636	257,8125	378,875	394,1875	397,75	3372,938	3427,063	3231,75	257,0625	337,9375	279,625	690,4375	665,875	650,75	535,1875	510,25	509,125	259,6875	283,8125	198,0625	217,125	226,4375	303,75	362,4375	221,375	303,6875
12,123	TG 54:0|TG 18:0_18:0_18:0	[M+NH4]+	908,86407	TG	0,08494014	0,08077012	0,09019557	0,8920471	0,8267518	0,857349	0,07522343	0,07093794	0,07673464	0,08412074	0,09124859	0,08272719	0,1173284	0,1184541	0,1333425	0,1260232	0,1199179	0,1342746	0,06430233	0,06466315	0,0675277	0,08276474	0,07534408	0,08715186	0,08140317	0,08253182	0,07712809	0,1407779	0,1439873	0,1523007	0,07293393	0,06908167	0,06245862	0,06731506	0,06925238	0,08004215
11,959	TG 54:1|TG 16:0_18:0_20:1	[M+NH4]+	906,84839	TG	0,2231223	0,2126045	0,2393869	2,108206	1,956009	1,854031	0,1777652	0,1818852	0,1828742	0,2206445	0,2203454	0,2071122	0,310781	0,2927418	0,3530839	0,717009	0,689491	0,7219281	0,1521534	0,1393272	0,147909	0,215927	0,2158826	0,2375894	0,2192414	0,2177192	0,2201658	0,2391111	0,2197316	0,258406	0,1364407	0,1321699	0,1202241	0,1449579	0,1405391	0,162054
11,739	TG 54:2|TG 18:0_18:1_18:1	[M+NH4]+	904,83282	TG	0,3775356	0,3876174	0,4112495	2,783131	2,761568	2,541921	0,4257163	0,4178963	0,4344352	0,9233705	0,9657844	0,904359	2,226161	2,223106	2,247356	6,675865	6,680746	6,652362	0,6908436	0,6234039	0,6509599	2,322007	2,243712	2,274936	1,635183	1,680922	1,757242	1,033979	1,05458	1,061986	0,4757576	0,4565486	0,4535295	0,7028334	0,70289	0,7271516
11,755	TG 54:2|TG 8:0_8:0_38:2	[M+Na]+	909,78821	TG	0,00948991	0,009289485	0,01107013	0,1704761	0,160547	0,1749945	0,01097451	0,009456901	0,009659234	0,02068533	0,01791195	0,0199424	0,04171305	0,04126819	0,04477905	0,08094646	0,08152564	0,08307812	0,01564899	0,01386044	0,01489581	0,0395394	0,03951677	0,04076848	0,02889105	0,02784645	0,03008577	0,03913135	0,04015405	0,03799555	0,01200303	0,01158589	0,01064494	0,01702726	0,01579439	0,01615087
10,224	TG 54:3;1O|TG 18:1_18:1_18:1;1O	[M+NH4]+	918,81201	OxTG	685,9375	630,3125	636,4375	366,3125	395,6875	401,0625	2405,875	2329,75	2391,813	749,4375	762,5	808,6875	898,25	917,6875	958,875	16398,88	16595,44	15815	810,125	811,3125	797,5	2599,188	2545,813	2541,063	1436,938	1559,313	1518,75	483,5625	527,5625	489,1875	592,75	657,5	583,5	887	868,25	900,125
11,507	TG 54:3|TG 18:1_18:1_18:1	[M+NH4]+	902,81708	TG	1,36603	1,404548	1,490536	5,265454	5,07737	4,752267	1,430262	1,415051	1,458256	5,18243	5,449721	5,309607	12,90868	12,76386	13,16101	21,58786	21,38526	21,96346	3,019073	2,897973	3,010524	12,31119	11,95284	12,12675	7,719551	7,642479	7,914271	7,207118	7,07063	6,987794	2,683603	2,613467	2,507067	3,759232	3,827506	3,855174
10,065	TG 54:4;1O|TG 18:1_18:1_18:2;1O	[M+NH4]+	916,79639	OxTG	1363,813	1397,563	1430,5	736,5625	752,4375	822,4375	6162,25	5836,313	6003,438	2886,688	2935,75	2931,75	3185,875	3464,75	3387	61447,38	63949,19	61642,5	2152,5	2121,875	2294,5	9646,438	10147	10217,75	5269,938	5124,25	5480,75	1510,875	1597,75	1478,25	1526,438	1655,063	1639,813	3012,813	3211,063	3139,625
9,549	TG 54:4;2O|TG 18:1_18:1_18:2;2O	[M+NH4]+	932,79132	OxTG	633,875	691,6875	644,875	241,25	261,5	261,75	835,3125	913,6875	897,4375	605,0625	433,9375	541,375	727,5625	734,9375	676,5	11326,88	11352,88	10835,63	598,5625	572,25	665,75	1195	1285,313	1237,938	952,125	953,3125	933,625	439,375	378,375	430,4375	456,0625	437,875	501,9375	398,5	468,1875	482,9375
9,57	TG 54:4;3O|TG 16:0_18:1_20:3;3O	[M+NH4]+	948,78619	OxTG	125,875	181,5625	152,5625	146,9375	224,375	153,4375	177,75	271,6875	284,3125	192,75	177,1875	193,5	302,4375	224,4375	261,625	1779,125	1633,813	1535,75	105,4375	219,125	182,3125	437	436,625	456,25	247,5625	240,4375	265,5625	282,75	189,4375	293,875	143,1875	192,125	179,3125	208,0625	258,1875	221,125
9,996	TG 54:4;O2|TG 9:0_22:3_8:0;O(FA 15:0)	[M+NH4]+	932,79132	TG_EST	323,6875	291,25	335,1875	731,625	746,75	772,8125	636,1875	709,6875	540,25	325,5625	374,3125	377,5625	987,25	989,8125	1093,5	3102,813	2986,938	3033,625	380,875	261,8125	316,5	563,125	584,125	632,375	452,75	435,625	407,4375	922,0625	858,4375	917,5625	225,75	252,1875	383,6875	316,3125	405,6875	406,3125
11,366	TG 54:4|TG 16:1_18:1_20:2	[M+Na]+	905,7569	TG	0,01749885	0,01821635	0,01835941	0,1392003	0,1626702	0,153172	0,01140962	0,01322991	0,01222116	0,05291562	0,05314856	0,05235793	0,1157289	0,1128248	0,1211806	0,1428166	0,1346871	0,1422272	0,03503054	0,03530707	0,03393986	0,1036558	0,09862027	0,09858711	0,07339384	0,06436278	0,07522716	0,1218791	0,1194187	0,11939	0,03517248	0,03368021	0,03448138	0,046291	0,04425024	0,03979627
11,354	TG 54:4|TG 18:1_18:1_18:2	[M+NH4]+	900,80151	TG	0,6746803	0,6576387	0,7078986	2,335706	2,429057	2,292892	0,4445887	0,4639018	0,4847302	3,716264	3,647128	3,629212	9,163775	9,10843	9,192151	14,77955	15,10845	15,09847	1,873687	1,843555	1,814747	8,558987	8,36593	8,549047	5,221226	5,275005	5,339716	4,995105	5,073664	5,13243	1,780011	1,761198	1,720911	2,636652	2,503618	2,635798
10,246	TG 54:5;1O|TG 18:1_18:1_18:3;1O	[M+NH4]+	914,7807	OxTG	672,8125	711,5	762,875	437,25	429,4375	394,875	1864	1786,875	1692,5	628,75	557,25	600,625	953,375	841,6875	960,5625	11493,88	11458,69	11048	611	616,875	608	1613,25	1573	1606,875	998,75	1100,438	1000,75	507,5625	464,5625	482,5625	511,8125	456,75	467	576,5625	598,5625	598,6875
9,846	TG 54:5;1O|TG 18:2_18:2_18:1;1O	[M+NH4]+	914,7807	OxTG	669,6875	581,0625	602,125	365,25	324,8125	334,625	1662,563	1610,938	1588,875	1744,875	1790,25	1880,938	1942,438	1836,313	1953,438	21406	22075,13	20856,19	1239,5	1398,813	1294,438	4640,75	4462,5	4645,313	2848,688	2501,875	2826,563	894,375	784,9375	920	1111,688	1080,563	1150,188	1907,125	1951,938	1787,813
11,146	TG 54:5|TG 16:1_18:1_20:3	[M+Na]+	903,74121	TG	0,008452781	0,008620938	0,007738727	0,1124379	0,09712941	0,08759142	0,004901686	0,005139064	0,005694842	0,02290718	0,02116465	0,02458602	0,0493938	0,0514751	0,05746617	0,05863697	0,06988422	0,06498213	0,01451726	0,01372816	0,01365536	0,0406497	0,04491135	0,04499061	0,03026801	0,03280562	0,03411581	0,05301252	0,05598288	0,05430367	0,01495917	0,01523991	0,01601834	0,01984789	0,01944058	0,01913127
11,149	TG 54:5|TG 18:1_18:2_18:2	[M+NH4]+	898,78583	TG	0,1766594	0,169157	0,1840326	1,143029	1,068343	1,005211	0,113169	0,1053552	0,1159052	0,9593323	0,9924432	0,972506	2,462429	2,54117	2,578916	5,334363	5,121076	5,24987	0,4292677	0,4439059	0,4101169	2,382563	2,335084	2,403424	1,444032	1,430319	1,499641	1,236174	1,226091	1,257636	0,4638924	0,45728	0,4380396	0,6817195	0,6711253	0,6822363
9,968	TG 54:6;1O|TG 16:0_16:0_22:6;1O	[M+NH4]+	912,76508	OxTG	310,25	332,3125	356,625	220,375	292,6875	259,875	526,8125	576,625	585,875	424,3125	413,625	424,5	539,4375	530,625	536,625	3242,875	3492,75	3181,313	393,5625	369,0625	320,875	760,375	764	844,25	508,25	501,3125	647,1875	316,0625	316,5	358,875	346,9375	356,75	376,625	407,6875	394,9375	349,375
9,63	TG 54:6;1O|TG 21:2_15:3_18:1;1O	[M+NH4]+	912,76508	OxTG	144,0625	170	142,1875	143,5625	186,9375	60,625	240,3125	203,5625	284,9375	424,3125	413,625	424,5	539,4375	530,625	536,625	3055,5	2795,438	3015,938	393,5625	369,0625	320,875	807,875	733,9375	751,3125	536	582,625	533,6875	286,125	291,6875	356,625	317,4375	310,5625	301,3125	443,3125	471,875	445,9375
10,953	TG 54:6|TG 16:1_18:1_20:4	[M+NH4]+	896,7702	TG	0,04078203	0,03917079	0,04429887	0,4744462	0,4898736	0,4636207	0,02608783	0,02730422	0,0320717	0,1415597	0,1423902	0,1401142	0,3721218	0,3755308	0,3861498	0,7964458	0,8191944	0,7917943	0,06643701	0,0655587	0,06462545	0,3548109	0,3473914	0,3496469	0,2097443	0,2058749	0,208221	0,2293688	0,2185566	0,2281566	0,07792104	0,07767513	0,07643015	0,09851277	0,1022937	0,1057443
10,953	TG 54:6|TG 18:2_18:2_18:2	[M+NH4]+	896,7702	TG	0,04078203	0,03917079	0,04429887	0,4744462	0,4898736	0,4636207	0,02608783	0,02730422	0,0320717	0,1415597	0,1423902	0,1401142	0,3721218	0,3755308	0,3861498	0,7964458	0,8191944	0,7917943	0,06643701	0,0655587	0,06462545	0,3548109	0,3473914	0,3496469	0,2097443	0,2058749	0,208221	0,2293688	0,2185566	0,2281566	0,07792104	0,07767513	0,07643015	0,09851277	0,1022937	0,1057443
10,889	TG 54:7|TG 16:0_18:2_20:5	[M+NH4]+	894,75452	TG	0,006929498	0,006119507	0,007753403	0,0572628	0,05582587	0,07218949	0,003089681	0,003498206	0,003627672	0,03321142	0,03494537	0,03474248	0,1007982	0,1021412	0,1034993	0,2422991	0,2609273	0,2589311	0,01646017	0,01637567	0,01703854	0,1069317	0,1085557	0,109583	0,06618867	0,06808009	0,06966472	0,06478766	0,0548737	0,06216542	0,02230959	0,02147831	0,02250813	0,02760552	0,02837872	0,02811421
12,22	TG 55:0|TG 15:0_16:0_24:0	[M+NH4]+	922,8797	TG	0,06037855	0,05992726	0,06730225	0,6417809	0,614966	0,6254351	0,05353955	0,05074836	0,05927051	0,06219563	0,06451571	0,06291765	0,08428776	0,07712615	0,08716801	0,07639612	0,07468712	0,08666342	0,05184276	0,04970267	0,05174555	0,05885587	0,05560314	0,06184098	0,05258413	0,05585132	0,05622112	0,1147354	0,1035965	0,1209977	0,05621733	0,05290529	0,04916663	0,05242733	0,04998769	0,05949513
12,074	TG 55:1|TG 17:0_18:0_20:1	[M+NH4]+	920,86407	TG	0,06195045	0,05857937	0,07271578	0,669597	0,6536455	0,658649	0,05558497	0,05452856	0,05544906	0,064499	0,06684277	0,06767449	0,08042015	0,07820769	0,09061375	0,1004184	0,1079505	0,1090407	0,05274633	0,04979918	0,04903318	0,06303573	0,06212259	0,06318583	0,06145184	0,06254331	0,06339558	0,0966755	0,1084979	0,1110156	0,05447877	0,05349637	0,05112525	0,05462043	0,05357405	0,05918148
11,88	TG 55:2|TG 18:0_18:1_19:1	[M+NH4]+	918,84839	TG	0,03478523	0,03229455	0,03671607	0,2833515	0,3103574	0,3327419	0,03244042	0,02854246	0,03199308	0,05072189	0,05497196	0,05503482	0,08076556	0,08381707	0,09176017	0,2322721	0,2297114	0,2554052	0,0393118	0,0378034	0,03819482	0,08490317	0,08055038	0,08413488	0,07105495	0,06668806	0,06993476	0,07364897	0,06271907	0,07155415	0,03312118	0,03155588	0,0327258	0,03980146	0,03843061	0,04236662
11,675	TG 55:3|TG 16:0_21:1_18:2	[M+NH4]+	916,83282	TG	0,03299366	0,03081619	0,03369011	0,1909357	0,1795762	0,1996226	0,0273834	0,02796169	0,02848374	0,1087831	0,1053455	0,1099209	0,1945767	0,1843876	0,1940871	0,5501307	0,545568	0,5285214	0,05908879	0,0572369	0,05903926	0,2235709	0,2200249	0,2149017	0,1487439	0,1522102	0,1559429	0,08926333	0,08595923	0,09020072	0,04681198	0,04952616	0,04767698	0,06484185	0,06510374	0,07084268
11,492	TG 55:4|TG 18:1_19:1_18:2	[M+NH4]+	914,81708	TG	0,01542819	0,01499689	0,01709087	0,08615269	0,1165793	0,08723367	0,01094929	0,0113518	0,01046053	0,05458083	0,05377911	0,05162157	0,1043996	0,1012725	0,09896289	0,1894771	0,1985573	0,1997772	0,02901142	0,02724374	0,02982281	0,09305497	0,0943976	0,09412216	0,06476641	0,07027252	0,07094103	0,0581278	0,06177429	0,06647586	0,02484995	0,02548769	0,0256262	0,03095452	0,03271335	0,03778199
11,319	TG 55:5|TG 19:1_18:2_18:2	[M+NH4]+	912,80151	TG	0,005830249	0,006222984	0,007241585	0,06724403	0,0320493	0,04882299	0,004559292	0,004896211	0,004753775	0,01545075	0,01660664	0,01760422	0,03253056	0,03709134	0,03165749	0,05194831	0,0535196	0,04868122	0,008792104	0,009045931	0,008022742	0,02591334	0,02308952	0,02477814	0,01915121	0,019906	0,02013051	0,02469094	0,02224059	0,02549834	0,00900409	0,00928068	0,009721346	0,01112183	0,01089099	0,01123388
12,309	TG 56:0|TG 15:0_16:0_25:0	[M+NH4]+	936,89539	TG	0,06404181	0,06406002	0,07402101	0,7272376	0,7503743	0,7023695	0,05714974	0,05771761	0,06296648	0,06699634	0,07179487	0,06749297	0,09140769	0,08278531	0,102231	0,08399795	0,08410019	0,09496094	0,05546333	0,05398876	0,05609683	0,06264207	0,06392755	0,06713266	0,06416935	0,06327687	0,06531293	0,1198285	0,1164726	0,1277665	0,05662295	0,05595968	0,05266003	0,06021174	0,053272	0,06162019
12,171	TG 56:1|TG 16:0_24:0_16:1	[M+NH4]+	934,8797	TG	0,08936414	0,0878749	0,1028314	0,9803074	0,8926932	0,9197664	0,07907923	0,07726651	0,08184817	0,0936322	0,09298067	0,08957426	0,1241116	0,1181877	0,1367039	0,1532643	0,1484058	0,1618725	0,07385381	0,06978202	0,06740227	0,08203578	0,08496133	0,0962052	0,0864175	0,08716506	0,08616244	0,1496658	0,148036	0,1605027	0,07125559	0,06994123	0,06763855	0,07386612	0,07467481	0,07922709
11,984	TG 56:2|TG 18:0_18:1_20:1	[M+NH4]+	932,86407	TG	0,06483046	0,0680983	0,07678923	0,6040232	0,5146517	0,4539239	0,05284256	0,0557644	0,06005195	0,08583654	0,09557975	0,08851324	0,1547096	0,147066	0,1712249	0,5621143	0,5406092	0,5718682	0,07689907	0,07267518	0,07385539	0,139534	0,1354539	0,1461765	0,134107	0,1354563	0,1312029	0,1047357	0,09783359	0,1104877	0,06336604	0,05782835	0,05516624	0,07029492	0,07048724	0,07654091
11,772	TG 56:3|TG 18:1_18:1_20:1	[M+NH4]+	930,84839	TG	0,1044979	0,1091155	0,1054795	0,3389044	0,3470338	0,33615	0,05950583	0,06236298	0,0557159	0,2202931	0,237473	0,2209804	0,6585816	0,6685988	0,7000272	2,097699	2,076293	2,117965	0,1863538	0,1777838	0,1784615	0,5992047	0,5887333	0,6141186	0,4133578	0,4115666	0,4454328	0,2517074	0,2506264	0,2655675	0,1140629	0,106146	0,1080881	0,1652683	0,1737448	0,168409
11,778	TG 56:3|TG 8:0_10:0_38:3	[M+Na]+	935,80377	TG	0,004469918	0,003580285	0,005283284	0,05670608	0,03775808	0,05793611	0,003667928	0,00339755	0,003876241	0,006748925	0,007465636	0,006982741	0,01575521	0,01480692	0,01827526	0,03639919	0,03142172	0,03398051	0,006315169	0,005191759	0,006067125	0,01485964	0,01367598	0,0136791	0,01239991	0,01084746	0,01145812	0,01455137	0,01437549	0,01497528	0,004085182	0,004505744	0,003961687	0,005212768	0,00632929	0,005819089
10,382	TG 56:4;1O|TG 18:1_20:1_18:2;1O	[M+NH4]+	944,8277	OxTG	232,5625	220,5625	182,0625	133,6875	72,9375	141,9375	471,4375	437,75	371,4375	287,8125	259,625	231,75	336,5625	301,4375	330,125	3883,688	3787,125	3779,875	248,5625	251,125	283,1875	702,1875	581,875	656,9375	437,375	414,8125	507,0625	145,4375	173,5625	164,3125	197,1875	175,4375	127,5625	266,9375	294,1875	274
11,599	TG 56:4|TG 18:1_20:1_18:2	[M+NH4]+	928,83282	TG	0,08335473	0,08502165	0,08375473	0,2107987	0,1915346	0,177913	0,03793012	0,03160608	0,04046586	0,2110984	0,2270161	0,2171527	0,5845162	0,5686716	0,6263297	1,330019	1,327601	1,300781	0,1679522	0,1650079	0,1650417	0,5239499	0,5051826	0,5287818	0,3663454	0,3756196	0,4072919	0,2562079	0,2495282	0,2326175	0,1243412	0,1120988	0,1144241	0,1824939	0,1737916	0,1728721
11,61	TG 56:4|TG 8:0_10:0_38:4	[M+Na]+	933,78821	TG	0,00343729	0,004521471	0,002690256	0,0528488	0,03565485	0,02507992	0,002536645	0,002280744	0,001785247	0,007466736	0,007509851	0,006379249	0,01430671	0,01421822	0,01542478	0,02320115	0,02140189	0,01985959	0,004501736	0,005895646	0,005414329	0,01035761	0,01100831	0,008255047	0,009643565	0,01065603	0,01072516	0,01269167	0,01415848	0,01582821	0,003974889	0,004215189	0,003874182	0,006601729	0,005550023	0,005847145
11,433	TG 56:5|TG 18:1_18:2_20:2	[M+NH4]+	926,81708	TG	0,02919896	0,02788915	0,02976984	0,1229162	0,1046009	0,1052151	0,01661303	0,01655796	0,01581548	0,126108	0,120991	0,1214696	0,3349771	0,3330056	0,3354688	0,5539531	0,5567561	0,5794976	0,07581072	0,06994466	0,07282422	0,3414561	0,3437653	0,3260285	0,1857737	0,1943087	0,1998859	0,1642461	0,164825	0,1543469	0,06747226	0,0623697	0,05951829	0,09802204	0,0956905	0,09313995
11,276	TG 56:6|TG 18:1_18:1_20:4	[M+NH4]+	924,80151	TG	0,01982159	0,01701873	0,02288689	0,08114219	0,09767024	0,08947429	0,01143971	0,01052498	0,01080122	0,0987459	0,09336611	0,09587679	0,2803489	0,2934338	0,2875526	0,3410191	0,3296479	0,3326841	0,05661046	0,05888155	0,05360761	0,2738484	0,2624415	0,2728137	0,141042	0,1439727	0,1464456	0,1804818	0,1736502	0,1752097	0,05935487	0,05894001	0,05155253	0,08528615	0,07906134	0,07688118
11,171	TG 56:7|TG 16:0_18:1_22:6	[M+NH4]+	922,78583	TG	0,01029206	0,01086233	0,01239646	0,02191098	0,03885978	0,03296917	0,006567299	0,006733588	0,005331122	0,07508156	0,07597897	0,07902764	0,2234637	0,2371583	0,2336372	0,3861377	0,3852805	0,4039895	0,03778813	0,03615605	0,03777418	0,2373803	0,243	0,2445776	0,1211974	0,1243069	0,137907	0,1297795	0,1184433	0,1305871	0,04193226	0,04082943	0,04114959	0,05677371	0,057882	0,05878798
10,954	TG 56:8|TG 16:1_18:1_22:6	[M+NH4]+	920,7702	TG	0,005215354	0,00474552	0,00478339	0,01278472	0,004286594	0,01760489	0,001988489	0,001027334	0,0007806484	0,02825234	0,02942039	0,02670339	0,07932696	0,08433482	0,07510338	0,1737714	0,1705061	0,1703395	0,01342262	0,01340895	0,01369071	0,08530505	0,08162897	0,090328	0,04803418	0,04458963	0,04728691	0,05461923	0,04870965	0,05441056	0,01463482	0,01450284	0,01667669	0,02120573	0,02054136	0,02031394
10,732	TG 56:9|TG 16:1_20:3_20:5	[M+NH4]+	918,75452	TG	0,0001404445	0,001876073	0,001641854	0,00401635	0,004967642	0	0,0001406988	0,0002764055	0,0002779521	0,006775164	0,006564992	0,006529888	0,01420643	0,01520021	0,01530417	0,0250287	0,02964428	0,02765599	0,002859778	0,001901778	0,00360424	0,01393425	0,01566598	0,01501907	0,009003627	0,008815937	0,009008085	0,01044805	0,01121674	0,01121238	0,003964731	0,003567849	0,001240805	0,004231303	0,004336789	0,00402207
12,389	TG 57:0|TG 15:0_17:0_25:0	[M+NH4]+	950,91101	TG	0,04879367	0,04976407	0,05697967	0,594539	0,594835	0,5237409	0,04705033	0,04348912	0,05318574	0,05154279	0,05536893	0,05406829	0,06901292	0,07039165	0,07783196	0,06527901	0,06350017	0,06486351	0,04400601	0,03897295	0,0422897	0,04601384	0,04682588	0,05138351	0,04638539	0,0475379	0,05095909	0,09516644	0,09415532	0,1015004	0,04373757	0,04420501	0,0416172	0,04688306	0,04569776	0,05058629
12,26	TG 57:1|TG 17:0_20:0_20:1	[M+NH4]+	948,89539	TG	0,06376813	0,06399704	0,07477406	0,7471404	0,7296424	0,6544879	0,05826638	0,05802198	0,06087152	0,06641254	0,06940052	0,0669269	0,08781864	0,09217824	0,1044667	0,08677813	0,08560876	0,09472733	0,05264414	0,05125352	0,05282107	0,06207171	0,0611422	0,06532978	0,06564905	0,06454513	0,06269299	0,1274338	0,1181254	0,1384139	0,0556071	0,05687621	0,05453319	0,05968554	0,05920337	0,0652092
12,112	TG 57:2|TG 17:0_20:1_20:1	[M+NH4]+	946,8797	TG	0,03336458	0,03302518	0,0374517	0,3508142	0,3593127	0,3195618	0,02805924	0,02684248	0,03175087	0,03746019	0,03472237	0,03410343	0,04635567	0,04609223	0,05741819	0,06142431	0,06681236	0,06745505	0,02754234	0,02710472	0,02893787	0,0357869	0,03562279	0,03634738	0,03560514	0,03229237	0,03424304	0,05474794	0,05584478	0,06750112	0,02945757	0,02718473	0,02816593	0,03075041	0,02858489	0,03020689
11,765	TG 57:2|TG 24:0_16:1_17:1	[M+NH4]+	946,8797	TG	0,007425555	0,006510918	0,006832497	0,0873059	0,07465484	0,06563707	0,007222809	0,00882021	0,007281552	0,01280253	0,015062	0,01187337	0,02520635	0,02620863	0,02511876	0,07051305	0,06715856	0,07312956	0,01035497	0,00855935	0,008457247	0,02511452	0,02210589	0,02666628	0,01910914	0,01950497	0,01807691	0,01981534	0,01943037	0,02008629	0,009592559	0,007186972	0,007854328	0,00994566	0,01100561	0,01054759
12,474	TG 58:0|TG 16:0_16:0_26:0	[M+NH4]+	964,9267	TG	0,03573413	0,03856162	0,04037218	0,4296699	0,4606085	0,4424007	0,03046495	0,03063946	0,03591539	0,0397495	0,04199672	0,03732955	0,05235146	0,05270226	0,05990556	0,04613696	0,04586256	0,05411244	0,03129519	0,02881821	0,0316426	0,03258831	0,03798937	0,03705391	0,03330913	0,0351276	0,03732754	0,07513805	0,07570918	0,07820523	0,03241226	0,03199171	0,03039664	0,03361229	0,03336213	0,03667918
12,346	TG 58:1|TG 16:0_24:0_18:1	[M+NH4]+	962,91101	TG	0,06450186	0,06422918	0,08191842	0,7780783	0,7263974	0,643266	0,05584522	0,05858278	0,06166884	0,06239616	0,07103744	0,06772408	0,08919409	0,08609468	0,09799155	0,08815148	0,08780142	0,09711189	0,05319846	0,05047742	0,05461521	0,06203802	0,05906779	0,06828747	0,06083536	0,06013634	0,06244922	0,1200083	0,111409	0,1273543	0,05797984	0,05449693	0,05465557	0,051891	0,05455228	0,06538544
12,196	TG 58:2|TG 24:0_16:1_18:1	[M+NH4]+	960,89539	TG	0,04741984	0,04616309	0,05306582	0,4882847	0,4729475	0,4507983	0,03842216	0,04015628	0,04499568	0,05140972	0,04840793	0,05178438	0,06698254	0,06899398	0,07950879	0,1130427	0,1149782	0,1193875	0,03985563	0,03772444	0,03832303	0,05275865	0,0477803	0,05457914	0,04921293	0,05093918	0,05231994	0,08462518	0,08140633	0,09677109	0,03994554	0,03948063	0,03719201	0,04032766	0,03895541	0,04136596
12,001	TG 58:3|TG 18:1_18:1_22:1	[M+NH4]+	958,8797	TG	0,02350646	0,0237375	0,02655767	0,2074186	0,1743482	0,1694589	0,01856573	0,01717069	0,02013882	0,03757545	0,03740123	0,03390882	0,06106598	0,06082198	0,06767759	0,2119945	0,203221	0,2087526	0,02943906	0,02684962	0,02597534	0,05804389	0,06203899	0,05943878	0,05020236	0,04751232	0,049755	0,03777098	0,0349545	0,03861071	0,01990202	0,01886545	0,01868385	0,02500927	0,02589891	0,02930335
11,825	TG 58:4|TG 18:1_22:1_18:2	[M+NH4]+	956,86407	TG	0,0125995	0,01292736	0,01297798	0,1157981	0,1115115	0,100508	0,009077106	0,008634076	0,009651292	0,02236554	0,02376085	0,02269882	0,04903725	0,05004755	0,04711469	0,1365809	0,1369048	0,1413859	0,01700539	0,01569945	0,01745087	0,03838143	0,03572749	0,03809909	0,03161908	0,03042175	0,03449009	0,03086701	0,03044545	0,03459912	0,01329244	0,01258147	0,01263228	0,01696791	0,01845226	0,01765294
11,654	TG 58:5|TG 22:1_18:2_18:2	[M+NH4]+	954,84839	TG	0,006612597	0,008250223	0,008540392	0,04966753	0,07114945	0,04140446	0,004033908	0,0049737	0,004377349	0,01559412	0,01769664	0,01664331	0,03377849	0,03694199	0,03997421	0,07581642	0,07079435	0,07159352	0,01230699	0,01057923	0,01169836	0,03970624	0,03961984	0,03894125	0,02255235	0,02557562	0,02558707	0,01724105	0,02028747	0,02086942	0,009803711	0,009186677	0,008837401	0,01416828	0,01329295	0,01448406
11,501	TG 58:6|TG 18:1_18:1_22:4	[M+NH4]+	952,83282	TG	0,00545393	0,006125806	0,00670867	0,05358446	0,03162865	0,03605708	0,002077137	0,003016494	0,003233774	0,01902949	0,01997853	0,01834712	0,05461583	0,05652814	0,05607335	0,0599888	0,05774549	0,05216485	0,01349121	0,01250598	0,01263251	0,05669279	0,05211902	0,05763672	0,02956012	0,02588588	0,03146797	0,03341245	0,03191851	0,03932621	0,01264883	0,01268545	0,01066408	0,01709964	0,01593712	0,01439557
11,328	TG 58:7|TG 18:1_18:1_22:5	[M+NH4]+	950,81708	TG	0,005975195	0,005413168	0,005847385	0,04280792	0,08374882	0,07719794	0,003587413	0,001799831	0,002685812	0,02238803	0,01762167	0,01916769	0,05606928	0,05767565	0,05876173	0,05883299	0,06558456	0,07224595	0,01299638	0,01278065	0,01135533	0,04811363	0,05091382	0,05361436	0,0277204	0,02803623	0,02869619	0,0422094	0,03840261	0,04036019	0,01274969	0,01189568	0,0112527	0,0178466	0,01583332	0,015525
11,209	TG 58:8|TG 18:1_18:1_22:6	[M+NH4]+	948,80151	TG	0,005429622	0,004199344	0,004862272	0,009066611	0,01830816	0,01265293	0,001371203	0,002298319	0,0004153399	0,02022803	0,01854538	0,02175007	0,06203907	0,05785488	0,06721073	0,06953772	0,06832331	0,07004659	0,01434579	0,01299256	0,01247728	0,057333	0,06107727	0,06062607	0,02978988	0,03014862	0,02686831	0,03542971	0,04138599	0,04426052	0,01094364	0,01579681	0,012594	0,01870357	0,01834629	0,01507971
10,998	TG 58:9|TG 18:1_18:2_22:6	[M+NH4]+	946,78583	TG	0,002338942	0,002468138	0,003275453	0,0205987	0,01987057	0,02434559	0,0009726923	0,001219859	0,001369113	0,009727935	0,01118163	0,01144485	0,02897493	0,02827589	0,03002994	0,04125672	0,04431354	0,04355019	0,006089802	0,005881474	0,006193942	0,0328965	0,03127839	0,03112555	0,01809301	0,0170914	0,01711577	0,01779142	0,0204716	0,02033497	0,006481145	0,006026887	0,00576376	0,00760708	0,008155269	0,007043479
12,549	TG 59:0|TG 16:0_17:0_26:0	[M+NH4]+	978,94232	TG	0,02218754	0,02185963	0,02574042	0,2870696	0,2876425	0,2626989	0,02079496	0,01846884	0,01984975	0,02456489	0,02409823	0,02261555	0,0317345	0,03079744	0,03600065	0,02826307	0,02852237	0,03197603	0,01803914	0,01829972	0,01823603	0,01987284	0,02282495	0,02240029	0,02281933	0,02301187	0,02247466	0,04573794	0,04555747	0,04423653	0,01896889	0,01658231	0,01670608	0,01851828	0,01946653	0,02306917
12,423	TG 59:1|TG 16:0_25:0_18:1	[M+NH4]+	976,9267	TG	0,03736095	0,03651819	0,04202412	0,4419774	0,4534375	0,4310281	0,03428822	0,03441328	0,03865838	0,03847975	0,03990035	0,03724721	0,050201	0,05184972	0,06556502	0,05234035	0,04845258	0,05250861	0,03430264	0,03084349	0,03274654	0,03392626	0,03223687	0,03945612	0,03476537	0,03861882	0,03609636	0,07555749	0,08099861	0,0815973	0,03199213	0,03158223	0,02910866	0,0365176	0,03392153	0,03797335
12,288	TG 59:2|TG 17:0_20:1_22:1	[M+NH4]+	974,91101	TG	0,02751813	0,02536793	0,02860953	0,3214273	0,3101371	0,2932204	0,02505008	0,02197104	0,02615927	0,02807523	0,02822754	0,02866264	0,03883586	0,03819779	0,04194283	0,0405814	0,04073724	0,04292077	0,0223617	0,0230076	0,02254296	0,02471264	0,02514526	0,02831079	0,02543167	0,02486022	0,02777774	0,05298145	0,04732646	0,05195649	0,02574535	0,0229731	0,02238439	0,02534945	0,02463449	0,02777754
12,504	TG 60:1|TG 18:0_26:0_16:1	[M+NH4]+	990,94232	TG	0,03048457	0,03109152	0,03303612	0,3547709	0,3670045	0,4228753	0,02730614	0,02682091	0,03076056	0,02927096	0,03262695	0,03034681	0,04650052	0,04180834	0,0497888	0,04173721	0,04212921	0,04585728	0,02721969	0,02412518	0,02484299	0,03093477	0,02792737	0,03079015	0,02801569	0,03077739	0,02921082	0,0595947	0,05831303	0,05957829	0,0261575	0,02604316	0,02641102	0,02529517	0,02709772	0,02954866
12,373	TG 60:2|TG 24:0_18:1_18:1	[M+NH4]+	988,9267	TG	0,02559602	0,02661864	0,03283525	0,3007689	0,300342	0,2839566	0,02443442	0,02387712	0,02675011	0,03074125	0,03012015	0,02898918	0,038769	0,03931667	0,04538858	0,05332524	0,05086653	0,05262602	0,02312459	0,02286453	0,02192897	0,02935602	0,02892724	0,03226006	0,02889024	0,02968571	0,02869291	0,05215812	0,05025285	0,05816474	0,0221739	0,02319102	0,02460143	0,02323018	0,02535609	0,02652365
12,214	TG 60:3|TG 18:1_18:1_24:1	[M+NH4]+	986,91101	TG	0,01367984	0,01374527	0,01405115	0,1442704	0,1372111	0,1313495	0,01210904	0,01271385	0,01157551	0,01937809	0,01680849	0,018218	0,02438554	0,02449856	0,02891335	0,0500849	0,04921281	0,04979967	0,01143981	0,01116502	0,01193744	0,02173102	0,02135679	0,02029288	0,01805579	0,01785962	0,01896418	0,02589376	0,02217702	0,02638617	0,01114464	0,01141854	0,01170321	0,01176745	0,01176181	0,01346325
12,186	TG 60:3|TG 20:1_20:1_20:1	[M+NH4]+	986,91101	TG	0,01367984	0,01374527	0,01405115	0,1442704	0,1372111	0,1313495	0,01210904	0,01271385	0,01157551	0,01937809	0,01680849	0,018218	0,02438554	0,02449856	0,02891335	0,0500849	0,04921281	0,04979967	0,010194	0,01116502	0,01193744	0,02173102	0,02135679	0,02029288	0,01805579	0,01785962	0,01896418	0,02589376	0,02217702	0,02638617	0,01114464	0,01141854	0,01170321	0,01176745	0,01176181	0,01346325
12,036	TG 60:4|TG 18:1_24:1_18:2	[M+NH4]+	984,89539	TG	0,007019526	0,005894559	0,007474563	0,06720427	0,05740831	0,04891713	0,004935844	0,005950706	0,004919752	0,01019273	0,01081542	0,00930502	0,01375579	0,01398922	0,01499292	0,03454654	0,03669219	0,03637838	0,006874387	0,00689985	0,006931284	0,01483169	0,01454356	0,01520261	0,01182065	0,01300111	0,01138097	0,01094959	0,01189847	0,01337632	0,006481871	0,005502036	0,005594901	0,005883001	0,007127299	0,007455686
12,655	TG 62:1|TG 20:0_24:0_18:1	[M+NH4]+	1018,97357	TG	0,01390311	0,01368499	0,01461066	0,1597394	0,1812388	0,1596303	0,01306628	0,01182712	0,01378801	0,01436466	0,01637884	0,01167034	0,0207321	0,01825568	0,02210098	0,01566147	0,01524509	0,0237935	0,01266603	0,01021413	0,0104191	0,01416107	0,01295205	0,01506049	0,01206012	0,01343845	0,01299545	0,02896071	0,03085317	0,03005745	0,01204585	0,01085951	0,01174355	0,01124777	0,01213522	0,0146157
6,594	TG 73:14|TG 9:0_34:6_30:8	[M+Na]+	1151,89771	TG	0,01051263	0,0136157	0,01360904	0,2762533	0,3049892	0,2393136	0,006998342	0,009897073	0,00957426	0,006163244	0,01156996	0,007069757	0,023795	0,01751888	0,01117628	0,01089	0,01598271	0,01365127	0,01366689	0,01038892	0,01093676	0,01179008	0,01113572	0,01606262	0,009731748	0,01134008	0,01195551	0,05008094	0,03769457	0,03702265	0,01183977	0,01238421	0,01051505	0,01315641	0,01267732	0,01230361
8,285	TG 78:11|TG 8:0_32:1_38:10	[M+Na]+	1228,02295	TG	0,06251042	0,06045184	0,06393049	1,000151	0,9785853	0,8650123	0,07180844	0,07983963	0,06588021	0,0750497	0,07702764	0,06811611	0,1003389	0,09815851	0,1061838	0,0840876	0,08406094	0,09498031	0,04989215	0,04602127	0,04492583	0,06506813	0,07023192	0,06797238	0,06691518	0,06852155	0,06616408	0,1303387	0,1377706	0,1393279	0,0596647	0,05620822	0,06543245	0,06207985	0,05643521	0,05947787
8,33	TG 83:21|TG 15:2_32:9_36:10	[M+NH4]+	1272,98926	TG	0,02513417	0,019755	0,02427284	0,2514593	0,257436	0,267745	0,01832419	0,01562889	0,0189746	0,02312271	0,02564288	0,02241906	0,03402362	0,02618249	0,03159524	0,02998902	0,03021773	0,02658476	0,0264302	0,02372296	0,01942312	0,0250874	0,01926616	0,024796	0,02722446	0,0249089	0,03103706	0,04623061	0,05586013	0,04885454	0,02172112	0,02156163	0,02094396	0,02415374	0,02210566	0,02526833
10,807	TG 87:10;2O|TG 15:0_22:3_22:6;1O(FA 28:0)	[M+NH4]+	1383,21375	TG_EST	962,9375	1069,625	1162,563	1671,813	1365,5	1565,938	1056,813	1190,563	1039,125	889,75	897,625	952	2371	2099,688	2246,188	1076,438	940,625	1067	798,8125	833,8125	798,0625	818,5625	1034,375	991,875	760,5625	888,875	777	1279,625	1199,375	1182,438	705,4375	700,875	847,8125	822,5625	892,4375	872,5625
6,397	TG O-34:1|TG O-14:1_10:0_10:0	[M+Na]+	617,51147	EtherTG	314,5625	282,25	308,9375	568,9375	596,0625	650,9375	1428,063	1443,063	1456,875	759,75	766,9375	840,4375	584,5625	554,3125	647,125	2088,938	2154,5	2144,875	691	629,6875	609,125	723,4375	749,0625	750,8125	958,5	980,0625	874,875	474,0625	431,625	427	427,4375	410,25	443,75	553,1875	514,625	541,625
8,672	TG O-41:1|TG O-8:0_15:0_18:1	[M+NH4]+	710,66571	EtherTG	877,125	880,875	1110,875	920,25	963,8125	935,1875	903,125	1006,063	1116,625	1093,688	972,75	912,625	930,3125	838,0625	993,4375	1122,25	1150,625	1301,375	1101,5	1072,375	1098,313	1281,375	1354,625	1623,563	1130,25	1284,625	1106,563	1716,75	1716,063	1797,25	1340,563	1304,875	1327,563	1051,063	964,6875	1151,875
11,691	TG O-48:1|TG O-16:0_16:0_16:1	[M+NH4]+	808,77533	EtherTG	0	0	0	121,75	172,75	55,75	289,75	0	262,5	0	127,25	0	0	536,9375	638,625	1709,75	1309,125	1671,375	0	360,5	0	1062	792,875	1230,375	811,25	1096,375	799,125	195,75	0	0	297,25	516,8125	0	302,5	0	357,25
11,228	TG O-51:7|TG O-17:3_17:2_17:2	[M+Na]+	843,68372	EtherTG	531,25	434,3125	536,6875	402,6875	405,3125	389,375	907,875	796,375	703,5	852,5625	877,3125	958,625	1210,938	1192,813	1293,438	1780,875	2070,625	2014,313	775,625	745,1875	829,5625	1193,313	1365,375	1491,563	1445,375	1601,875	1432,375	829,3125	831,3125	1059,438	847,5625	1111,313	892,25	1160,5	1226,313	975,8125
12,252	TG O-52:0|TG O-22:0_15:0_15:0	[M+NH4]+	866,85352	EtherTG	427,9375	211,75	213,1875	97,4375	0	119,3125	800,125	649,0625	478,625	988,375	872,3125	851,3125	630,0625	731,625	336,9375	2124,313	2058,313	1901,188	659,625	532,0625	418,1875	2098,5	2241,125	2521,625	391,75	786,125	706,9375	107,5	221,25	330,5	461,6875	652,25	525	602,5625	353,3125	438,9375
11,911	TG O-52:2|TG O-16:0_16:1_20:1	[M+NH4]+	862,8222	EtherTG	187	351,375	438,9375	179,5	363,4375	265,625	221,5	808,0625	778,875	611	1013,875	917,4375	1398,563	1515,313	1548,5	3520,125	3669,313	3501,5	1128,688	886,5	1184,875	2435,25	2424,25	2479,375	1897,938	1818,5	2064,25	495,8125	473,0625	332,6875	1126	507,5625	1069,875	1004,875	695,625	448,5
11,908	TG O-52:2|TG O-18:1_16:0_18:1	[M+NH4]+	862,8222	EtherTG	187	351,375	283,8125	179,5	363,4375	265,625	221,5	808,0625	778,875	611	1013,875	917,4375	1199,938	1515,313	1548,5	3520,125	3669,313	3501,5	1128,688	886,5	1184,875	2435,25	2424,25	2479,375	1897,938	1818,5	2064,25	495,8125	473,0625	332,6875	1126	507,5625	1069,875	1004,875	695,625	448,5
13,035	TG O-52:2|TG O-18:1_18:0_16:1	[M+NH4]+	862,8222	EtherTG	267,875	268,75	346,875	136	70	110,6875	118,9375	108,125	175,9375	853,4375	675,6875	740,625	165,4375	265,8125	225,5625	1047,813	1073,313	1044,813	394,9375	252	297,75	1001,125	858,4375	1031,438	908	712,5625	764,8125	171,5625	94,75	173,6875	360,6875	363,5625	404	470	492	439,4375
12,424	TG O-54:0|TG O-18:0_18:0_18:0	[M+NH4]+	894,88483	EtherTG	519,875	522,6875	339,3125	62,25	58,5	82,5	465,0625	780,375	849,5625	1173,188	1128,313	1199,875	627	500,3125	767,6875	2343,313	2088,875	2174,438	720,0625	758,6875	650,625	2632	2666,563	2460,063	999,25	800,9375	773,1875	94,5	278,375	344,0625	696,375	702,875	715,625	579,6875	462,25	669,8125
12,101	TG O-54:2|TG O-20:1_16:0_18:1	[M+NH4]+	890,85352	EtherTG	1468,875	1300,75	1525,563	287,0625	204,875	326,25	761,0625	715,0625	911,1875	1274,125	1323,75	1341,125	1142,563	1146,938	1216,563	3630,5	4029,063	3900,125	1121,875	1103,875	1118,375	3115,625	3216,313	3333,25	1772,313	1509,688	1320,438	586,25	517,875	453,0625	1374,313	1266,375	1368,125	1092,75	828,875	976,4375
12,437	TG O-56:1|TG O-16:0_20:0_20:1	[M+NH4]+	920,90051	EtherTG	5632,563	5927,938	5430,438	112,25	243,9375	407,8125	4699,688	4746,063	4627	8247,938	8205,313	8233,188	4951,75	4785,313	5076,875	18415,75	17893,75	16843,44	4232,563	4533,063	4193,5	22685,94	23878,06	22357,13	5715,063	5610,313	5566,75	2025,688	1913,313	2292,313	7681,375	7818,688	7602,75	4936,625	5109,938	5095,688
12,259	TG O-56:2|TG O-21:1_15:0_20:1	[M+NH4]+	918,88483	EtherTG	8697,188	8922,313	8166,625	627,3125	595,625	630	7006	7481,25	7335	9900,375	10691	9995,563	7957,563	8362,75	7740,25	38155,5	38807,88	36968,31	5678,563	5649,563	5419,938	38068,38	36540	38422,19	8113,063	8358,75	8255,375	2900,5	2729,938	2707,813	11875,88	11473,88	12249,06	6694,188	6374,188	6107,25
9,569	TG O-56:8|TG O-20:4_18:2_18:2	[M+Na]+	911,74628	EtherTG	183,6875	138,375	245,4375	230	197,5	283,625	355,4375	370,5625	363,4375	223,375	157	189,25	302,0625	238,625	266,125	1723,625	1714,438	1644,313	213,0625	261,6875	204,3125	239,125	334,9375	364,6875	249,9375	233,25	199,625	170,8125	162,25	249,5	178,75	124,1875	181,3125	199,5625	138,375	112,6875
9,759	TG O-57:6|TG O-16:0_19:0_22:6	[M+Na]+	929,79321	EtherTG	133,4375	141,125	101,1875	121	132,125	136,125	403	392,4375	356,6875	238,75	262,4375	235,875	204,875	308,6875	217,75	2042,375	2077,75	1989,813	138,1875	148,375	190,6875	468,5	486,8125	502,5625	337,375	339,6875	310	83,375	141,375	98,375	171,6875	199,8125	163,1875	244,0625	205	213,75
12,599	TG O-58:1|TG O-18:0_20:0_20:1	[M+NH4]+	948,93182	EtherTG	6287,875	6307	6480,438	386,75	456,75	282,125	6791,063	6433,563	6304,125	10738,75	10089,88	10224,25	5926,625	5490,438	5483,563	20794,06	21270,75	21714,13	5227,813	5069,188	5334,438	27237,25	27565	26976,38	6828,25	7142,438	7216,813	2548,875	2572,063	2443,5	9397,875	9508,375	8816,313	5946,188	6187,125	6495
12,432	TG O-58:2|TG O-21:1_17:0_20:1	[M+NH4]+	946,91608	EtherTG	10581,06	10467,56	10089,38	856,8125	824,0625	857,25	12594,63	12571,06	12282,5	15673,63	15241,44	15817,19	11295,44	10873,88	10958,19	42999,63	44461,38	42619,19	8089,5	8014,125	7777,563	53263,13	54247,63	50976,31	11835	11616	11170,25	3883,438	3969,563	4170,563	17627,06	16263,13	16817,19	8750,063	9078,313	9740,938
12,278	TG O-58:3|TG O-18:1_18:1_22:1	[M+NH4]+	944,90051	EtherTG	733,125	762,4375	724,625	114,5625	128,0625	74,125	686,9375	584,6875	618,1875	1160	1183,25	1141,625	862,875	727,1875	881,9375	3045,188	2901,125	2682	620,625	590,875	530,5	2610,563	2787,625	2713,563	793,4375	908,0625	817,5625	332,75	279,4375	294,75	1024,25	853,25	980,8125	629,375	626,5	539,4375
12,749	TG O-60:1|TG O-20:0_20:0_20:1	[M+NH4]+	976,96307	EtherTG	3891,688	3779,438	4120,063	340,75	195,5	353,4375	4143,375	4143,063	3954	5788,375	6082,25	5883,5	3309,75	3724,688	3455,375	13521	13449,5	13538,19	3518,688	3209,938	3383,25	17634,75	18397,31	17528,81	4568,875	4834,375	5067	1477,125	1391,375	1462,25	5452,063	5396	5660,063	3817,875	4217,938	4145
12,596	TG O-60:2|TG O-18:0_20:1_22:1	[M+NH4]+	974,94739	EtherTG	6971,063	6646,125	6842,5	719,0625	759,5	721,1875	8532,938	9007,563	8280,313	8557,063	8468,313	8415,438	6029,75	6332,188	5967,813	25243,88	24926,81	24378,06	5672,75	5907,063	5676,625	32339,25	31882	32281,19	7788,75	8228,688	7412,188	2783,438	2708,25	2664,375	10251,63	10871,44	10271,63	6314,313	5853,563	6487,875
12,442	TG O-60:3|TG O-21:1_19:1_20:1	[M+NH4]+	972,93182	EtherTG	1013,375	1103,313	1140,688	103	176,375	63,875	952,9375	824,3125	977	939,8125	927,875	1083,625	931,4375	852,875	859,6875	3437,063	3386,938	3404,5	703,8125	680,5	787,5	2973,625	3206,188	3313,563	1112,625	933,4375	916,375	388,1875	431,75	457,875	1180,063	1127,125	1103,188	758,4375	752,5	781,75
12,894	TG O-62:1|TG O-20:0_20:0_22:1	[M+NH4]+	1004,99438	EtherTG	938,3125	1004,25	864,125	146,625	147,5	96,8125	1101,563	1121,188	1046,875	1685,25	1871,188	1708,875	1076,5	1133,25	1029,313	3560,063	3554,438	3627,188	1126,25	1007,75	1167,625	4646,188	4732,563	4650	1436,75	1498,813	1621,25	426,5625	485,0625	518,3125	1356,375	1512,063	1402,688	1221	1263,625	1218,875
12,744	TG O-62:2|TG O-20:0_20:1_22:1	[M+NH4]+	1002,9787	EtherTG	2283,5	2183,063	2426,063	354,4375	339,0625	253,25	3510,438	3531,188	3448,375	3025,125	3020,75	3010,063	2199	2272,063	2096,75	9552,375	9177,875	9217,688	2137,313	2139,688	2069,063	11911,25	11801,56	12087	3003,125	2936,625	3031,438	1012,938	1102,125	1092,313	3767,125	3997,25	3849,188	2488,688	2557,375	2699,625
12,593	TG O-62:3|TG O-21:1_20:1_21:1	[M+NH4]+	1000,96307	EtherTG	1632,625	1477,75	1491,5	269,9375	281,6875	264,6875	1985,125	2241,313	2034,813	1478,438	1517,438	1609,5	1609,688	1459,188	1456,125	7275,188	6704,375	7180,063	1352,563	1525,438	1477	7047,188	7053,563	6992,625	2071	1892,188	1998,688	692	718,1875	697	2442,688	2288,313	2239,688	1478,5	1436,25	1568,75
12,891	TG O-64:2|TG O-22:2_20:0_22:0	[M+NH4]+	1031,01001	EtherTG	483	507,6875	466,625	83,9375	122,875	74	785	740,625	780,1875	640,1875	595,5	558,9375	517,625	527,0625	511,75	1898,813	1862,438	1937,563	513,875	556,5	575,875	2397,188	2520,875	2590	711,125	746,5	750,625	267,8125	251,125	255,3125	757	804,125	855	592,9375	477,875	639,125
12,745	TG O-64:3|TG O-22:1_21:1_21:1	[M+NH4]+	1028,99438	EtherTG	489,5625	488,125	473,3125	138,3125	100,5	74,625	875,1875	890,75	858,375	768,5625	747	865,0625	738,9375	584,5625	635,875	2846,813	2769,063	2737,313	592,1875	682,9375	571,8125	2970,625	2929,625	3196,875	775,9375	901,5625	813,9375	291,125	293,4375	312,9375	1046	932,9375	987,25	629,0625	658,875	680,3125

## Sheet: Foglio3
Supplementary Table 1: Identified and quantified lipids in the different samples and replicates
	UV-A vs CTRL				UV-A_CAR vs UV-A
Metabolite name	Significant	=-LOG(P-value)	pvalue	Difference	Significant	=-LOG(P-value)	pvalue	Difference
CE 31:1	+	2.05903	0.00872902	1.52256	+	2.18293	0.0065625	-0.980692
CE 32:1	+	3.64895	0.000224414	1.91984	+	1.80879	0.0155313	-0.957545
CE 33:1	+	2.33535	0.00462006	1.26377	+	2.26034	0.00549111	-0.930213
CE 34:1	+	4.81425	1.53373e-05	2.14478	+	1.86317	0.0137034	-0.916395
CE 36:1	+	2.98099	0.00104475	1.2691	+	1.70084	0.0199139	-0.768501
Cer 20:2;2O|Cer 12:2;2O/8:0	+	1.48961	0.0323884	1.20998	+	2.93443	0.00116298	-0.40049
Cer 39:1;3O|Cer 15:0;2O/24:1;(3OH)	+	3.74315	0.000180654	1.61245	+	2.17443	0.00669224	-0.71108
Cer 40:0;2O|Cer 18:0;2O/22:0	+	3.08526	0.000821752	1.02851	+	2.05838	0.00874223	-0.564477
Cer 54:2;4O	+	1.26956	0.0537575	1.14093	+	2.92094	0.00119965	-1.05412
Cer 55:0;3O|Cer 17:0;2O/38:0;O	+	1.15238	0.0704072	1.72527	+	3.21731	0.000606309	-1.87791
Cer 56:2;4O|Cer 18:1;3O/38:1;(2OH)	+	1.49436	0.0320359	1.61531	+	3.04611	0.00089926	-1.39153
Cer 57:0;3O|Cer 19:0;2O/38:0;O	+	1.41371	0.0385737	2.06161	+	3.31389	0.000485417	-1.9889
Cer 57:2;4O	+	1.52568	0.0298068	1.49877	+	3.12935	0.000742415	-1.41282
Cer 58:0;3O|Cer 20:0;2O/38:0;O	+	1.39365	0.0403972	2.13573	+	3.4852	0.000327189	-2.03476
Cer 58:2;4O|Cer 20:1;3O/38:1;(2OH)	+	1.66398	0.0216782	1.98009	+	3.13588	0.000731343	-1.48192
Cer 59:0;3O|Cer 21:0;2O/38:0;O	+	1.59389	0.025475	2.13292	+	3.63587	0.000231277	-2.08967
Cer 59:0;4O|Cer 21:0;3O/38:0;(2OH)	+	1.19463	0.0638803	1.82735	+	3.94464	0.000113596	-2.16261
Cer 59:1;4O|Cer 21:1;3O/38:0;(2OH)	+	1.30344	0.0497236	1.84684	+	3.94201	0.000114284	-1.998
Cer 59:2;4O|Cer 21:2;3O/38:0;(2OH)	+	1.61991	0.0239932	1.67468	+	3.21752	0.00060601	-1.47259
Cer 59:4;4O|Cer 21:1;3O/38:3;(2OH)	+	1.4436	0.0360084	1.00961	+	4.22104	6.01119e-05	-1.13159
Cer 59:9;4O|Cer 21:3;3O/38:6;(2OH)	+	3.07639	0.000838708	2.12947	+	1.77714	0.0167056	-0.776505
Cer 61:1;4O	+	1.5073	0.0310957	1.89145	+	3.86713	0.000135791	-1.91482
Cer 62:0;3O|Cer 24:0;2O/38:0;O	+	1.71445	0.0192995	2.23624	+	3.22173	0.00060017	-1.69058
Cer 63:0;4O|Cer 25:0;3O/38:0;(2OH)	+	1.20689	0.0621026	1.46182	+	4.10738	7.80947e-05	-2.02433
Cer 63:1;4O	+	1.52307	0.0299869	1.62162	+	3.8447	0.000142987	-1.85416
Cer 64:1;4O	+	1.4842	0.0327944	1.90469	+	3.81155	0.000154331	-1.86053
Cer 65:0;3O|Cer 27:0;2O/38:0;O	+	1.79231	0.0161319	2.0531	+	2.92897	0.00117768	-1.48803
Cer 66:1;4O	+	1.34041	0.0456657	1.48429	+	3.83723	0.000145469	-1.79857
Cer 67:0;3O|Cer 29:0;2O/38:0;O	+	1.6747	0.0211493	1.85517	+	2.65326	0.00222198	-1.4338
Cer 67:0;4O|Cer 29:0;3O/38:0;(2OH)	+	1.6029	0.0249515	1.79207	+	3.425	0.000375837	-1.86579
Cer 68:0;3O|Cer 30:0;2O/38:0;O	+	1.61278	0.0243902	1.70551	+	2.27946	0.00525456	-1.26409
Cer 68:1;4O	+	1.37683	0.0419928	1.5293	+	3.39455	0.000403135	-1.7875
Cer 81:6;4O|Cer 15:1;2O/66:5;2O	+	1.24227	0.0572439	1.66346	+	2.70378	0.00197798	-1.45159
FA 20:4	+	1.59177	0.0255996	1.68938	+	2.82033	0.00151241	-0.463418
FA 22:4	+	1.31959	0.0479086	1.42085	+	3.22854	0.000590832	-0.503091
FA 22:5	+	1.61348	0.0243513	1.52097	+	3.02671	0.000940352	-0.533576
FA 22:6	+	1.50691	0.0311236	1.61777	+	3.2523	0.000559373	-0.614584
NAE 18:3	+	1.48961	0.0323884	1.20998	+	2.93443	0.00116298	-0.40049
SE 28:2/34:0	+	1.36813	0.0428423	1.28634	+	2.44457	0.00359275	-1.609
SL 52:0;2O|SL 16:0;O/36:0;O	+	2.72985	0.00186273	2.0952	+	2.05506	0.00880926	-0.77364
SL 53:3;2O|SL 17:1;O/36:2;O	+	3.82922	0.000148178	1.73803	+	2.44292	0.00360642	-0.541845
SM 49:2;2O|SM 12:1;2O/37:1	+	2.85637	0.00139198	1.90202	+	1.88663	0.012983	-0.746816
SM 49:6;3O|SM 27:0;2O(FA 22:5)	+	2.03148	0.00930074	1.52133	+	1.6683	0.0214634	-0.719255
TG 50:4;1O|TG 16:0_16:1_18:3;1O	+	1.41068	0.0388438	1.54698	+	1.66701	0.0215275	-0.862065
TG 50:4;1O|TG 16:1_16:1_18:2;1O	+	1.41068	0.0388438	1.54698	+	1.66701	0.0215275	-0.862065
TG 52:4;1O|TG 18:2_18:2_16:0;1O	+	1.34415	0.045274	1.65132	+	2.15113	0.00706112	-1.12285
TG 53:2|TG 16:0_18:1_19:1	+	2.03354	0.00925671	1.4086	+	1.6651	0.021622	-0.781178
TG 54:2|TG 18:0_18:1_18:1	+	2.01825	0.00958846	1.52867	+	2.05215	0.00886859	-0.957046
TG 54:4;1O|TG 18:1_18:1_18:2;1O	+	1.36771	0.0428839	1.69905	+	2.6529	0.0022238	-1.30604
TG 54:5;1O|TG 18:2_18:2_18:1;1O	+	1.90917	0.0123261	1.93666	+	2.43035	0.00371236	-1.05738
TG 54:6;1O|TG 21:2_15:3_18:1;1O	+	2.86959	0.00135023	1.93888	+	2.2563	0.00554248	-0.598978
TG 55:3|TG 16:0_21:1_18:2	+	2.7116	0.00194268	1.78935	+	2.04447	0.00902663	-0.927506
TG 56:3|TG 18:1_18:1_20:1	+	2.98001	0.0010471	2.09984	+	2.52444	0.00298925	-1.09317
TG 56:4;1O|TG 18:1_20:1_18:2;1O	+	1.22091	0.0601294	1.27492	+	3.58881	0.000257746	-1.12379
TG 56:4|TG 18:1_20:1_18:2	+	3.74328	0.000180602	2.32715	+	2.15099	0.00706336	-0.90089
TG O-48:1|TG O-16:0_16:0_16:1	+	1.89307	0.0127917	1.48013	+	2.7648	0.00171871	-1.37974
TG O-52:2|TG O-16:0_16:1_20:1	+	2.83525	0.00146132	1.74211	+	4.01264	9.71321e-05	-1.44587
TG O-52:2|TG O-18:1_16:0_18:1	+	2.95845	0.00110039	1.79359	+	4.01264	9.71321e-05	-1.44587
TG O-52:2|TG O-18:1_18:0_16:1	+	1.73919	0.0182308	1.29903	+	1.9234	0.011929	-1.08223
TG O-54:0|TG O-18:0_18:0_18:0	+	1.26608	0.0541907	1.37994	+	2.29317	0.00509126	-1.41159
Cer 40:0;4O|Cer 18:0;3O/22:0;(2OH)		1.1158	0.0765951	0.121388	+	3.96239	0.000109047	0.359166
Cer 52:0;2O|Cer 14:0;2O/38:0		0.591188	0.256338	0.949849	+	2.89341	0.00127816	-1.7068
Cer 52:0;4O		0.659106	0.219227	0.852288	+	3.69278	0.000202871	-1.37133
Cer 52:1;2O|Cer 14:0;2O/38:1		0.876041	0.133033	0.997842	+	2.48436	0.0032782	-1.10921
Cer 52:1;4O		0.337244	0.459998	0.493016	+	2.98564	0.00103361	-0.977787
Cer 53:0;4O|Cer 15:0;3O/38:0;(2OH)		0.670413	0.213593	0.912913	+	3.79751	0.000159402	-1.56266
Cer 53:1;4O		0.527798	0.296621	0.643261	+	3.54358	0.000286035	-1.23445
Cer 54:0;2O|Cer 24:0;2O/30:0		0.84684	0.142285	1.60032	+	2.48389	0.00328182	-1.79283
Cer 54:0;3O|Cer 16:0;2O/38:0;O		0.995528	0.101035	1.51633	+	3.27048	0.00053644	-1.71576
Cer 54:0;4O|Cer 16:0;3O/38:0;(2OH)		0.771932	0.169071	1.29893	+	3.55708	0.000277282	-1.82109
Cer 54:1;4O		0.635376	0.231539	0.786467	+	2.94925	0.00112395	-1.41643
Cer 55:0;4O|Cer 17:0;3O/38:0;(2OH)		0.871684	0.134374	1.45142	+	3.26465	0.000543694	-1.95302
Cer 55:1;4O		0.623802	0.237793	0.997776	+	3.32026	0.000478342	-1.64486
Cer 55:2;4O		0.853766	0.140034	0.861715	+	2.79204	0.0016142	-1.31208
Cer 56:0;2O|Cer 18:0;2O/38:0		0.645395	0.226259	1.34742	+	2.41473	0.00384828	-2.1219
Cer 56:0;4O|Cer 18:0;3O/38:0;(2OH)		0.869137	0.135165	1.55905	+	3.31571	0.000483385	-1.93543
Cer 56:1;4O|Cer 18:1;3O/38:0;(2OH)		0.740557	0.181737	1.34157	+	3.00928	0.000978848	-1.78664
Cer 57:0;4O|Cer 19:0;3O/38:0;(2OH)		1.04751	0.0896368	1.69267	+	3.35637	0.000440179	-2.05518
Cer 57:1;4O		0.947497	0.11285	1.48473	+	3.2567	0.000553727	-1.89437
Cer 57:4;4O|Cer 19:1;3O/38:3;(2OH)		1.23153	0.0586775	0.932625	+	3.91567	0.00012143	-1.0536
Cer 58:0;4O|Cer 20:0;3O/38:0;(2OH)		1.05213	0.0886883	1.82438	+	3.66	0.000218777	-2.01048
DG O-47:1|DG O-23:0_24:1		0.752912	0.176639	0.489457	+	2.1156	0.00766305	-0.712196
FA 14:0		0.278161	0.527034	-0.147875	+	3.37031	0.000426276	-0.318324
FA 16:0;(2OH)		0.90498	0.124457	0.179439	+	4.45594	3.49997e-05	-0.613028
FA 17:1		0.183969	0.654683	0.10336	+	2.9114	0.0012263	-0.481825
FA 18:0;O		0.0713746	0.848448	0.0627577	+	3.78488	0.000164104	-0.467804
FA 18:2;2O		0.80072	0.158227	-0.964323	+	2.26081	0.00548514	-0.43878
FA 19:0;2O		0.0652899	0.860419	0.0644448	+	2.547	0.0028379	-0.447842
FA 20:0		0.108872	0.778265	0.112969	+	2.76958	0.0016999	-0.474209
FA 20:1		0.0482778	0.894792	0.0364408	+	4.2681	5.39384e-05	-0.719919
FA 22:0		0.452537	0.352747	0.245078	+	4.57395	2.66719e-05	-0.384189
FA 22:1		1.33921	0.045792	0.602796	+	3.15537	0.00069925	-0.387142
Norethisterone acetate		0.0518648	0.887432	0.0325921	+	2.03359	0.00925572	0.49742
SM 45:2;3O|SM 27:0;2O(FA 18:1)		0.44092	0.36231	0.532616	+	4.2323	5.85734e-05	-0.756883
SM 45:4;3O|SM 29:2;2O(FA 16:1)		0.63453	0.23199	0.750689	+	2.35651	0.0044004	-0.821389
SM 47:4;3O|SM 29:2;2O(FA 18:1)		0.71986	0.190608	0.841998	+	2.86791	0.00135548	-0.895052
ST 27:1;O		1.12389	0.0751808	1.01238	+	2.51557	0.00305092	-1.05666
TG 48:2;1O|TG 16:0_16:1_16:1;1O		0.515751	0.304964	0.655307	+	2.94141	0.00114444	-0.702204
TG 48:3;1O|TG 16:1_16:1_16:1;1O		1.04211	0.0907582	1.14776	+	1.79729	0.0159483	-0.739569
TG 50:2;1O|TG 16:1_16:1_18:0;1O		0.596553	0.25319	0.822599	+	3.99473	0.000101221	-1.21509
TG 50:3;1O|TG 18:1_16:2_16:0;1O		0.870142	0.134852	1.22966	+	2.92498	0.00118857	-1.38972
TG 50:3;2O|TG 16:0_16:0_18:3;2O		0.835789	0.145952	0.956099	+	3.17136	0.000673967	-1.03411
TG 52:1|TG 16:0_18:0_18:1		1.0644	0.0862186	1.01985	+	1.67685	0.0210449	-0.725159
TG 52:2;1O|TG 16:0_18:1_18:1;1O		0.63916	0.22953	0.818581	+	4.14417	7.17517e-05	-0.988552
TG 52:3;1O|TG 16:0_16:0_20:3;1O		0.844765	0.142967	1.26821	+	3.2371	0.000579298	-2.44955
TG 52:3;2O|TG 18:1_19:2_15:0;2O		0.965836	0.108184	0.987398	+	5.09602	8.01632e-06	-0.728343
TG 52:5;1O|TG 16:1_18:1_18:3;1O		0.818009	0.152051	0.961085	+	2.79922	0.00158775	-0.948992
TG 53:4;O|TG 18:2_18:2_17:0;1O		1.15461	0.070047	1.17491	+	2.04948	0.00892321	-1.02037
TG 53:6;1O|TG 18:1_18:1_17:4;1O		0.741955	0.181153	0.7498	+	3.06742	0.000856203	-0.841278
TG 54:3;1O|TG 18:1_18:1_18:1;1O		0.778853	0.166398	1.05415	+	3.29845	0.000502977	-1.1749
TG 54:4;2O|TG 18:1_18:1_18:2;2O		0.987052	0.103026	1.19611	+	5.14642	7.13812e-06	-1.01679
TG 54:5;1O|TG 18:1_18:1_18:3;1O		0.788802	0.162629	0.935211	+	3.55633	0.000277762	-0.96061
TG 54:6;1O|TG 16:0_16:0_22:6;1O		0.863216	0.13702	0.819255	+	2.42267	0.0037786	-0.591486
TG 56:2|TG 18:0_18:1_20:1		0.667778	0.214893	0.711802	+	1.95475	0.0110982	-0.552081
TG 58:3|TG 18:1_18:1_22:1		0.852852	0.140329	0.84591	+	2.21459	0.00610109	-0.695974
TG O-34:1|TG O-14:1_10:0_10:0		0.370647	0.425945	0.336911	+	5.68703	2.05575e-06	-0.711284
TG O-52:0|TG O-22:0_15:0_15:0		0.765073	0.171762	0.963367	+	1.98381	0.0103798	-1.29689
TG O-54:2|TG O-20:1_16:0_18:1		0.853026	0.140273	0.823732	+	2.33276	0.00464773	-1.01558
TG O-56:8|TG O-20:4_18:2_18:2		1.28995	0.0512915	0.9454	+	2.91469	0.00121706	-0.609176
TG O-57:6|TG O-16:0_19:0_22:6		1.13869	0.0726621	1.04561	+	1.99851	0.0100344	-0.871255
TG O-58:3|TG O-18:1_18:1_22:1		0.98167	0.104311	1.14416	+	1.50706	0.0311127	-0.980327
TG O-60:1|TG O-20:0_20:0_20:1		0.770665	0.169565	1.1289	+	1.41421	0.0385289	-1.05645
TG O-62:1|TG O-20:0_20:0_22:1		0.995913	0.100945	1.14588	+	1.76567	0.0171525	-1.07458
TG O-62:3|TG O-21:1_20:1_21:1		0.41601	0.383698	0.620692	+	1.51011	0.0308949	-1.0184
TG O-64:2|TG O-22:2_20:0_22:0		0.668719	0.214428	0.771654	+	1.61355	0.0243473	-1.03442
TG O-64:3|TG O-22:1_21:1_21:1		0.697379	0.200734	0.915499	+	1.44233	0.0361137	-0.99762
CAR 16:0	+	6.16989	6.76258e-07	0.682287		1.69815	0.0200377	0.251077
CAR 16:1	+	2.87562	0.00133161	0.589251		1.45478	0.0350931	0.320541
CAR 18:0	+	4.34659	4.50205e-05	0.583297		0.517432	0.303786	0.0983483
CAR 18:1	+	3.81247	0.000154004	0.701802		0.90223	0.125248	0.177307
CE 22:1	+	1.58031	0.0262841	1.04935		0.00591023	0.986483	-0.00476133
CE 30:1	+	3.3808	0.000416104	1.77387		1.38623	0.0410929	-0.777285
Cer 12:2;2O/36:5	+	2.12284	0.00753628	0.820878		1.44286	0.0360692	-0.497284
Cer 28:6;2O|Cer 12:2;2O/16:4	+	2.75619	0.0017531	0.403626		0.50168	0.315007	-0.258806
Cer 33:2;4O|Cer 19:1;3O/14:1;(2OH)	+	2.23891	0.00576887	0.555543		0.266752	0.541063	0.129563
Cer 34:0;4O|Cer 18:0;3O/16:0;(2OH)	+	1.49636	0.0318886	0.901856		1.21292	0.0612465	-0.376662
Cer 34:1;2O|Cer 18:1;2O/16:0	+	1.58358	0.0260865	0.69656		0.883963	0.130628	-0.266614
Cer 34:1;3O|Cer 18:1;2O/16:0;O	+	2.39338	0.0040422	0.611447		0.44013	0.36297	0.203257
Cer 40:2;3O|Cer 18:1;2O/22:1;O	+	1.70749	0.0196117	0.723635		0.0386365	0.914879	-0.0286578
Cer 41:0;2O|Cer 17:0;2O/24:0	+	2.95853	0.00110019	0.867418		0.888536	0.12926	-0.364601
Cer 41:0;3O|Cer 17:0;2O/24:0;O	+	1.76324	0.0172487	0.582765		0.0159728	0.963889	-0.0101985
Cer 41:1;2O|Cer 17:1;2O/24:0	+	1.90474	0.0124525	0.602256		0.0159728	0.963889	-0.0101985
Cer 42:0;2O|Cer 18:0;2O/24:0	+	2.20343	0.00625992	0.829949		0.180324	0.660201	-0.143335
Cer 42:0;3O|Cer 18:0;2O/24:0;O	+	2.34489	0.00451966	0.572552		0.0379691	0.916286	0.0251189
Cer 42:1;2O|Cer 18:1;2O/24:0	+	1.42608	0.03749	0.767148		0.104024	0.787001	0.082875
Cer 42:2;2O|Cer 18:1;2O/24:1	+	1.42458	0.0376199	0.768633		2.25987	0.00549706	-0.372142
Cer 45:4;2O|Cer 13:2;2O/32:2	+	2.06927	0.00852574	1.34196		1.39903	0.0398994	-0.437254
Cer 48:7;2O|Cer 12:2;2O/36:5	+	2.2278	0.00591829	0.869503		1.44286	0.0360692	-0.497284
Cer 64:1;4O|Cer 26:1;3O/38:0;(2OH)	+	1.46483	0.0342903	1.02863		0.109754	0.776687	-0.0936646
Cer 69:5;4O|Cer 17:1;2O/52:4;2O	+	1.76316	0.017252	0.988695		0.163581	0.68615	-0.122336
Cer 70:5;4O|Cer 18:2;2O/52:3;2O	+	1.69725	0.0200793	1.01207		0.258957	0.550862	0.199497
Cer 72:5;4O|Cer 18:2;2O/54:3;2O	+	1.40359	0.0394827	0.831762		0.366127	0.4304	0.297305
CL 72:5|CL 18:1_18:1_18:1_18:2	+	2.19238	0.00642124	0.53163		0.247845	0.565139	-0.13786
DG 23:3	+	3.09812	0.000797779	0.37603		0.590677	0.256639	-0.101904
DG 32:2|DG 16:1_16:1	+	4.87404	1.33647e-05	1.19227		0.464779	0.342942	-0.249067
DG 34:1|DG 16:0_18:1	+	1.94772	0.0112794	0.721518		0.204034	0.625124	-0.0702086
DG 34:2|DG 16:0_18:2	+	4.21177	6.14089e-05	1.08656		0.652108	0.222788	-0.321559
DG 34:2|DG 16:1_18:1	+	4.21177	6.14089e-05	1.08656		0.652108	0.222788	-0.321559
DG 34:3	+	6.3149	4.84284e-07	1.51586		0.671222	0.213195	-0.309295
DG 34:3|DG 16:1_18:2	+	6.2804	5.24324e-07	1.99729		0.659549	0.219003	-0.402689
DG 36:2	+	2.91384	0.00121944	0.948918		0.70645	0.196585	-0.251916
DG 36:2|DG 18:1_18:1	+	4.15955	6.92549e-05	1.18493		1.0806	0.0830622	-0.393008
DG 36:3|DG 18:1_18:2	+	6.58553	2.59697e-07	1.72132		0.989481	0.102452	-0.431523
DG 36:4|DG 18:2_18:2	+	6.86535	1.36348e-07	1.66896		0.526948	0.297202	-0.280162
DG 42:1|DG 23:0_19:1	+	1.78037	0.0165817	0.729689		0.174541	0.669051	-0.0991735
DG 44:6	+	1.3918	0.0405693	0.891939		0.205266	0.623353	-0.153808
DG 49:7	+	2.12508	0.00749752	0.756209		0.701511	0.198833	-0.19076
DG 49:8	+	3.95153	0.000111807	1.13228		0.639058	0.229584	-0.23976
DG 51:8	+	6.86134	1.37614e-07	1.53775		0.745415	0.179715	-0.304638
DG 51:9	+	5.53379	2.92559e-06	1.83363		0.662061	0.21774	-0.39629
DG 53:10	+	7.02026	9.54418e-08	2.16601		0.630949	0.233911	-0.371604
DG 55:10	+	11.243	5.71528e-12	2.25032		0.819643	0.15148	-0.391086
DG 55:11	+	7.33612	4.61195e-08	2.12457		0.839538	0.144698	-0.383756
FA 14:2;O	+	1.75187	0.0177064	-0.898195		0.0400933	0.911815	-0.00651095
FA 16:1;O	+	2.49782	0.00317819	-0.930158		2.65026	0.00223736	-0.358754
FA 16:4	+	7.59358	2.54932e-08	1.14372		1.74971	0.0177946	-0.410096
FA 18:1	+	2.31086	0.00488811	-1.04542		2.5512	0.00281059	-0.356697
FA 18:2;4O	+	3.45378	0.000351737	-1.4263		0.159806	0.69214	0.0187561
FA 18:2	+	1.27341	0.0532832	-1.52988		0.132415	0.737199	-0.0613084
FA 18:3	+	1.30058	0.0500524	-1.47698		0.127779	0.745111	-0.0453186
FA 20:2	+	1.67636	0.0210686	0.651898		1.35169	0.0444945	-0.309946
FA 20:3	+	1.64654	0.0225661	1.04339		2.1243	0.007511	-0.325506
FA 22:6;(2OH)	+	1.67107	0.021327	0.610784		0.27575	0.529968	-0.0816823
HexCer 34:1;2O|HexCer 18:1;2O/16:0	+	2.86859	0.00135334	0.713439		0.47777	0.332835	-0.176644
HexCer 70:6;4O	+	3.20627	0.000621916	1.71582		1.38675	0.0410439	-0.739611
Inosine	+	4.22395	5.97111e-05	1.53308		0.486521	0.326197	0.194635
LPC 20:4	+	2.64161	0.00228241	0.781605		0.18493	0.653236	-0.112391
LPC 22:0	+	3.34765	0.000449107	0.577519		1.24423	0.0569866	0.431007
LPC 22:6	+	2.86744	0.00135693	0.987232		0.499271	0.316759	-0.245412
LPC 24:0	+	2.43392	0.00368196	0.857038		1.5509	0.0281253	0.529985
LPC O-13:1	+	3.33543	0.000461921	0.53748		0.522712	0.300116	-0.28709
LPE O-16:1	+	3.19553	0.000637487	0.508813		0.440217	0.362896	-0.255296
LPE O-18:1	+	2.87904	0.00132117	0.341128		0.397232	0.400652	-0.222218
PC 30:0	+	2.97334	0.00106332	0.716626		0.37734	0.419431	0.176286
PC 30:0|PC 14:0_16:0	+	2.97334	0.00106332	0.716626		0.37734	0.419431	0.176286
PC 31:0	+	2.3194	0.00479288	0.589323		0.0359736	0.920506	0.0214987
PC 31:0|PC 15:0_16:0	+	2.3194	0.00479288	0.589323		0.0359736	0.920506	0.0214987
PC 31:1	+	1.91838	0.0120676	0.544039		0.260347	0.549102	0.122676
PC 32:0	+	3.04883	0.000893646	0.648458		0.158694	0.693914	-0.0758339
PC 32:0;3O|PC 16:0_16:0;3O	+	3.81501	0.000153104	1.21438		0.0894508	0.813859	0.0556057
PC 32:0|PC 16:0_16:0	+	3.59923	0.000251633	1.00147		0.146294	0.714013	-0.0960652
PC 33:0	+	3.17557	0.000667467	0.686898		0.225345	0.59519	-0.138308
PC 33:4	+	2.09176	0.00809544	1.03209		0.442245	0.361206	0.205675
PC 34:0|PC 16:0_18:0	+	3.61337	0.000243575	0.974013		0.0714048	0.848389	-0.0523366
PC 34:3	+	2.81558	0.00152906	0.626183		0.0549099	0.881232	-0.0312543
PC 35:1	+	1.79376	0.0160781	0.676035		0.816755	0.152491	-0.39054
PC 36:3	+	1.89734	0.0126667	0.755472		0.134419	0.733805	-0.0786406
PC 36:4	+	2.33671	0.00460563	1.33535		0.121665	0.755674	-0.0820316
PC 36:4|PC 16:0_20:4	+	2.33671	0.00460563	1.33535		0.121665	0.755674	-0.0820316
PC 36:5	+	4.14021	7.24085e-05	1.28391		0.093345	0.806594	-0.0517716
PC 37:7;O|PC 22:6_15:1;O	+	4.36561	4.30917e-05	1.2645		0.0405404	0.910877	-0.0265452
PC 38:4	+	2.36787	0.00428674	0.879779		0.0306202	0.931922	0.0183259
PC 38:5	+	3.28799	0.000515239	1.29497		0.525537	0.298169	-0.23628
PC 38:5|PC 16:0_22:5	+	3.28982	0.000513074	1.29539		0.525537	0.298169	-0.23628
PC 38:6	+	3.27545	0.000530334	1.36352		0.179262	0.661817	-0.101963
PC 38:6|PC 16:0_22:6	+	3.27545	0.000530334	1.36352		0.179262	0.661817	-0.101963
PC 40:6	+	2.84739	0.00142107	0.899211		0.236911	0.579547	-0.141521
PC 40:7	+	4.40891	3.90027e-05	1.40072		1.12849	0.0743892	-0.294074
PC O-32:0|PC O-16:0_16:0	+	3.45072	0.000354225	1.09399		0.201294	0.629081	-0.11805
PC O-32:1|PC O-14:0_18:1	+	2.4176	0.00382298	0.647542		0.351144	0.445508	-0.17945
PC O-32:1|PC O-16:1_16:0	+	2.29448	0.00507599	0.636068		0.351144	0.445508	-0.17945
PC O-35:6|PC O-15:2_20:4	+	3.41176	0.000387468	1.16016		0.0824929	0.827003	-0.0523895
PC O-36:5|PC O-16:1_20:4	+	2.71754	0.00191628	0.827431		0.549427	0.282211	-0.243155
PE 34:1	+	1.98229	0.0104162	0.565913		0.156521	0.697396	0.0815521
PE 36:1	+	2.12214	0.00754847	0.569031		0.166827	0.68104	-0.0826648
PE 36:2|PE 18:0_18:2	+	1.90443	0.0124614	0.596574		0.288024	0.5152	0.134522
PE 38:4	+	2.56051	0.00275097	0.995622		0.358909	0.437613	0.156156
PE 38:4|PE 18:0_20:4	+	2.86188	0.00137443	1.13215		0.634157	0.23219	0.271465
PE 38:6|PE 16:0_22:6	+	3.16032	0.000691316	1.43585		0.123891	0.751812	-0.0777569
PE 40:6	+	3.71529	0.000192623	1.15859		0.227901	0.591696	0.116202
PE 40:6|PE 18:0_22:6	+	3.34706	0.000449717	1.29559		0.263787	0.54477	0.141425
PE O-34:2|PE O-16:1_18:1	+	2.18444	0.00653968	0.611906		0.0938607	0.805637	0.0643507
PE O-36:5|PE O-16:1_20:4	+	2.79864	0.00158986	1.28596		0.00480793	0.98899	-0.00397343
PE O-38:5|PE O-18:1_20:4	+	2.61591	0.00242151	1.04199		0.0160655	0.963684	-0.012914
PE O-38:7	+	3.68544	0.00020633	1.20025		0.0867763	0.818886	0.055451
PE O-38:7|PE O-16:1_22:6	+	3.86613	0.000136104	1.36979		0.111658	0.77329	0.0820166
PE P-34:1|PE P-16:0_18:1	+	2.0191	0.00956978	0.532132		0.190029	0.645612	-0.101526
PE P-36:2|PE P-18:1_18:1	+	2.65226	0.00222711	0.537873		0.547766	0.283292	-0.275781
PE P-38:4|PE P-18:0_20:4	+	2.85394	0.00139976	1.03626		0.326903	0.471082	-0.188018
PI 38:4	+	1.52975	0.0295288	0.971362		0.0622971	0.866369	-0.0485099
PI 38:4|PI 6:0_32:4	+	1.40085	0.039733	0.814175		0.252524	0.559083	0.187778
PS 34:0;3O|PS 18:0_16:0;3O	+	2.26368	0.00544908	0.719474		0.412181	0.387096	-0.204983
PS 34:1	+	1.76596	0.017141	0.664192		0.280799	0.523843	-0.112039
PS 35:2;O|PS 18:0_17:2;O	+	2.55286	0.00279991	0.739694		0.239708	0.575827	-0.120394
PS 36:1	+	2.11603	0.00765551	0.592483		0.156994	0.696636	-0.0851148
PS 36:2|PS 18:1_18:1	+	2.14519	0.00715826	0.605632		0.184792	0.653443	-0.114004
PS 38:4|PS 18:0_20:4	+	2.56712	0.00270942	0.72138		0.35638	0.440169	-0.178326
PS 40:4	+	2.44695	0.00357312	0.642265		0.0759008	0.839652	-0.0402603
PS 40:6	+	1.99536	0.0101074	0.734985		0.180002	0.66069	-0.105443
SM 34:0;2O	+	4.2334	5.84253e-05	0.845599		0.753088	0.176568	-0.289538
SM 34:1;2O	+	4.12908	7.42887e-05	0.750559		0.0460592	0.899375	-0.0297074
SM 34:1;2O|SM 18:1;2O/16:0	+	3.81748	0.000152238	0.916288		0.182713	0.656578	-0.117148
SM 34:1;3O	+	1.98882	0.0102607	0.54403		0.254844	0.556103	0.146502
SM 36:1;2O	+	2.49496	0.00319916	0.871298		0.205602	0.622871	-0.122989
SM 36:1;2O|SM 18:1;2O/18:0	+	2.49496	0.00319916	0.871298		0.205602	0.622871	-0.122989
SM 36:1;2O|SM 24:1;2O/12:0	+	2.66057	0.00218488	0.892071		0.249473	0.563024	-0.141167
SM 37:6;2O|SM 13:1;2O/24:5	+	1.47465	0.0335232	-0.748921		1.77953	0.0166138	0.43563
SM 38:1;2O|SM 18:1;2O/20:0	+	2.88034	0.00131723	0.88241		0.215172	0.609295	-0.137362
SM 39:1;2O	+	3.13212	0.000737707	0.918179		0.4444	0.359418	-0.220432
SM 40:1;2O	+	2.88633	0.00129918	0.912807		0.233799	0.583715	-0.151547
SM 40:1;2O|SM 18:1;2O/22:0	+	2.88633	0.00129918	0.912807		0.233799	0.583715	-0.151547
SM 40:2;2O|SM 12:1;2O/28:1	+	3.98005	0.000104701	0.574571		0.347117	0.449659	-0.138761
SM 41:1;2O	+	3.48267	0.000329103	1.06289		0.616358	0.241903	-0.283098
SM 41:1;2O|SM 17:0;2O/24:1	+	3.69651	0.000201136	0.953061		0.627314	0.235877	-0.287467
SM 42:1;2O	+	2.70809	0.00195844	0.981294		0.204251	0.624812	-0.133756
SM 42:2;2O	+	2.79292	0.00161094	0.825196		0.407096	0.391656	-0.237154
SM 42:2;2O|SM 16:0;2O/26:2	+	3.32627	0.000471765	0.816957		0.368886	0.427675	-0.18751
SM 42:2;2O|SM 18:1;2O/24:1	+	2.79292	0.00161094	0.825196		0.407096	0.391656	-0.237154
SM 42:3;2O|SM 18:1;2O/24:2	+	3.21665	0.00060723	0.753592		0.106219	0.783035	-0.0688291
SM 47:6;3O|SM 31:5;2O(FA 16:0)	+	2.00093	0.00997865	1.43355		1.66557	0.021599	-0.584541
SPB 18:1;2O	+	2.17291	0.00671569	0.552671		0.562644	0.273751	0.225915
ST 27:1;O;S	+	2.50551	0.00312239	0.511947		0.269671	0.537438	0.14879
TG 48:1|TG 16:0_16:0_16:1	+	2.17585	0.00667035	1.55448		0.412798	0.386547	-0.308708
TG 48:2|TG 16:0_16:1_16:1	+	2.76237	0.00172835	1.92747		0.542558	0.286709	-0.455488
TG 48:3|TG 16:1_16:1_16:1	+	2.37848	0.0041833	2.03417		0.650625	0.22355	-0.574088
TG 48:4|TG 14:0_16:1_18:3	+	1.36479	0.0431729	1.41693		0.159068	0.693318	-0.163337
TG 48:4|TG 14:1_16:1_18:2	+	1.38332	0.0413697	1.42461		0.159068	0.693318	-0.163337
TG 50:0|TG 16:0_16:0_18:0	+	2.69921	0.00199891	1.60048		0.714285	0.19307	-0.486772
TG 50:1|TG 16:0_16:0_18:1	+	3.25193	0.000559851	1.81157		0.773197	0.168579	-0.456066
TG 50:2|TG 16:0_16:1_18:1	+	4.30394	4.9666e-05	2.03149		0.591281	0.256283	-0.406441
TG 50:3|TG 16:0_16:1_18:2	+	4.71129	1.94406e-05	2.54304		0.599731	0.251344	-0.514467
TG 50:3|TG 16:1_16:1_18:1	+	2.69056	0.0020391	1.56384		0.079412	0.832891	-0.0747747
TG 50:4;2O|TG 16:0_16:1_18:3;2O	+	1.54542	0.0284824	1.1158		0.276495	0.52906	-0.146074
TG 50:4|TG 16:1_16:1_18:2	+	4.69365	2.02463e-05	2.98483		0.604412	0.24865	-0.582074
TG 50:5|TG 16:1_16:1_18:3	+	2.14351	0.007186	1.97928		0.205404	0.623155	-0.219483
TG 51:2|TG 16:0_17:1_18:1	+	1.32396	0.0474286	1.08838		0.791407	0.161656	-0.469237
TG 51:3|TG 16:1_17:1_18:1	+	1.7915	0.0161621	1.436		0.697471	0.200691	-0.492593
TG 51:4|TG 16:1_17:1_18:2	+	1.4528	0.035253	1.40976		0.434286	0.367887	-0.367279
TG 52:0|TG 8:0_8:0_36:0	+	1.54905	0.0282456	1.27109		0.615135	0.242586	-0.45634
TG 52:2|TG 16:0_18:1_18:1	+	4.64311	2.27453e-05	1.99517		0.940877	0.114584	-0.585128
TG 52:3|TG 13:0_21:1_18:2	+	2.15578	0.00698588	1.43832		0.0875841	0.817365	-0.0802079
TG 52:3|TG 16:0_18:1_18:2	+	5.839	1.44878e-06	2.30575		0.739823	0.182044	-0.519355
TG 52:4;2O|TG 16:0_18:1_18:3;2O	+	2.33467	0.00462731	1.34613		0.114429	0.768371	-0.0851141
TG 52:4;2O|TG 16:1_18:1_18:2;2O	+	2.14467	0.00716689	1.352		0.170878	0.674717	-0.149286
TG 52:4|TG 16:0_18:2_18:2	+	3.18626	0.000651244	1.81128		0.204784	0.624045	-0.178305
TG 52:4|TG 16:1_18:1_18:2	+	5.32062	4.77946e-06	2.80049		0.709759	0.195093	-0.577715
TG 52:5|TG 16:0_16:0_20:5	+	3.1041	0.000786861	2.02203		0.257276	0.552998	-0.241112
TG 52:5|TG 16:1_18:2_18:2	+	4.36308	4.33435e-05	2.92334		0.625663	0.236775	-0.570036
TG 52:6|TG 16:1_18:2_18:3	+	2.67256	0.00212538	2.22511		0.390323	0.407077	-0.371745
TG 53:1|TG 15:0_19:0_19:1	+	1.73803	0.0182799	1.29426		0.734597	0.184248	-0.429915
TG 53:3|TG 17:1_18:1_18:1	+	2.94055	0.00114671	1.82264		1.18682	0.0650398	-0.739816
TG 53:4|TG 17:0_18:2_18:2	+	2.60379	0.00249004	1.86642		0.672068	0.21278	-0.464991
TG 53:4|TG 17:1_18:1_18:2	+	2.76547	0.00171606	1.90018		0.672068	0.21278	-0.464991
TG 53:5|TG 17:1_18:2_18:2	+	1.30822	0.0491794	1.33534		0.344897	0.451963	-0.287448
TG 54:3|TG 18:1_18:1_18:1	+	4.5844	2.60373e-05	2.15603		1.05458	0.0881903	-0.664623
TG 54:4;3O|TG 16:0_18:1_20:3;3O	+	1.82916	0.0148196	1.17244		0.573957	0.266712	-0.294638
TG 54:4;O2|TG 9:0_22:3_8:0;O(FA 15:0)	+	1.85798	0.0138681	1.18598		0.0901136	0.812618	0.0720996
TG 54:4|TG 16:1_18:1_20:2	+	2.24567	0.0056798	1.62146		0.170846	0.674768	-0.15306
TG 54:4|TG 18:1_18:1_18:2	+	4.94555	1.13359e-05	2.73701		0.856096	0.139285	-0.614492
TG 54:5|TG 16:1_18:1_20:3	+	1.6069	0.0247227	1.4656		0.0892366	0.814261	-0.0890592
TG 54:5|TG 18:1_18:2_18:2	+	3.68906	0.000204615	2.6664		0.842495	0.143716	-0.652385
TG 54:6|TG 16:1_18:1_20:4	+	2.13246	0.00737119	1.91577		0.55107	0.281145	-0.474879
TG 54:6|TG 18:2_18:2_18:2	+	2.13246	0.00737119	1.91577		0.55107	0.281145	-0.474879
TG 54:7|TG 16:0_18:2_20:5	+	3.19744	0.000634692	2.76752		0.627538	0.235755	-0.569612
TG 55:4|TG 18:1_19:1_18:2	+	2.91563	0.00121442	1.84986		1.09927	0.0795662	-0.600855
TG 55:5|TG 19:1_18:2_18:2	+	2.08459	0.00823027	1.474		0.355692	0.440867	-0.24774
TG 56:5|TG 18:1_18:2_20:2	+	4.14468	7.16665e-05	2.54637		1.21512	0.0609362	-0.762854
TG 56:6|TG 18:1_18:1_20:4	+	4.25913	5.5064e-05	2.61532		0.592649	0.255477	-0.482554
TG 56:7|TG 16:0_18:1_22:6	+	5.72324	1.89131e-06	3.42857		0.736432	0.183471	-0.643454
TG 56:8|TG 16:1_18:1_22:6	+	5.35479	4.41781e-06	3.80804		0.60196	0.250058	-0.56818
TG 56:9|TG 16:1_20:3_20:5	+	3.29802	0.000503481	3.32497		0.505192	0.31247	-0.528295
TG 58:4|TG 18:1_22:1_18:2	+	1.24056	0.0574704	1.17337		1.08541	0.0821469	-0.49008
TG 58:5|TG 22:1_18:2_18:2	+	1.78394	0.016446	1.42762		1.50152	0.0315123	-0.715671
TG 58:6|TG 18:1_18:1_22:4	+	2.85386	0.00140002	2.05204		0.764	0.172187	-0.550695
TG 58:7|TG 18:1_18:1_22:5	+	1.96941	0.0107299	1.88703		0.465137	0.34266	-0.388398
TG 58:8|TG 18:1_18:1_22:6	+	4.32705	4.70922e-05	3.07969		0.547815	0.28326	-0.447376
TG 58:9|TG 18:1_18:2_22:6	+	2.90472	0.00124531	2.32196		0.780474	0.165778	-0.632182
TG O-51:7|TG O-17:3_17:2_17:2	+	3.21135	0.000614676	1.00569		0.791249	0.161715	-0.242285
12-HETE		0.570312	0.26896	0.239193		0.289511	0.513439	-0.0799856
CAR 26:6		1.00665	0.0984813	-0.338154		0.0132547	0.969941	0.0133584
CAR 28:2		0.820784	0.151083	0.194085		1.00343	0.0992137	0.185115
CE 18:1		0.0627992	0.865368	-0.130569		0.527079	0.297112	0.471605
CE 18:2		0.110326	0.775665	0.182629		0.187807	0.648923	0.15561
CE 20:4		1.20632	0.0621848	1.0962		0.58625	0.259269	-0.35505
CE 24:1		0.184853	0.653352	0.287511		0.5469	0.283857	0.344179
CE 26:1		0.227779	0.591862	0.342655		0.171811	0.673269	-0.133369
CE 28:1		1.24771	0.0565312	0.986077		1.09313	0.0806998	-0.599003
CE 34:2		0.732042	0.185335	0.89523		0.281156	0.523413	-0.227195
CE 38:1		0.49713	0.318324	0.402238		1.5092	0.0309603	-0.648883
Cer 12:0;2O/23:0;O		0.0656659	0.859675	-0.00880734		1.47249	0.033691	-0.0837045
Cer 13:2;2O/28:6		0.15102	0.706284	0.196961		1.16743	0.0680102	-0.368046
Cer 15:2;2O/56:3;2O		1.0445	0.0902619	0.745802		0.0125688	0.971474	0.0120394
Cer 33:1;3O|Cer 17:1;2O/16:0;O		1.30875	0.0491192	0.583246		0.393148	0.404438	-0.137773
Cer 34:1;3O		0.0211113	0.952552	0.00864		0.601898	0.250093	-0.191188
Cer 36:0;2O|Cer 12:0;2O/24:0		0.0149741	0.966108	0.00200433		0.956845	0.110447	0.0938645
Cer 37:0;2O|Cer 12:0;2O/25:0		0.43528	0.367045	0.0786642		0.00221985	0.994902	-0.000412305
Cer 38:0;2O|Cer 12:0;2O/26:0		0.0075924	0.98267	0.00177505		0.050498	0.890229	-0.00883378
Cer 38:0;2O|Cer 18:0;2O/20:0		0.0075924	0.98267	0.00177505		0.050498	0.890229	-0.00883378
Cer 38:1;2O|Cer 12:0;2O/26:1		0.677816	0.209983	0.105532		0.0700324	0.851075	0.00945388
Cer 39:0;2O|Cer 12:0;2O/27:0		0.0987147	0.796683	0.028068		0.108379	0.779149	0.0174039
Cer 40:0;2O|Cer 12:0;2O/28:0		1.28076	0.0523885	-0.269538		2.43755	0.0036513	0.314759
Cer 40:0;2O|Cer 16:0;2O/24:0		1.28076	0.0523885	-0.269538		2.43755	0.0036513	0.314759
Cer 41:1;4O|Cer 12:1;3O/29:0;(2OH)		0.0561835	0.878651	0.00971384		1.03731	0.0917674	0.091112
Cer 41:5;2O|Cer 13:0;2O/28:5		0.144555	0.716877	0.0536834		0.427211	0.373929	-0.161905
Cer 42:0;2O|Cer 12:0;2O/30:0		1.17077	0.0674888	0.115198		0.811079	0.154497	-0.082363
Cer 42:0;4O|Cer 12:0;3O/30:0;(2OH)		1.1521	0.0704532	0.107023		1.31562	0.0483485	0.0925348
Cer 43:0;2O|Cer 17:0;2O/26:0		0.655825	0.220889	0.361876		0.242097	0.572668	-0.163118
Cer 43:0;3O|Cer 18:0;2O/25:0;O		0.478407	0.332348	0.329261		0.282335	0.521994	0.206834
Cer 43:1;2O|Cer 17:1;2O/26:0		0.376272	0.420463	0.286879		0.282335	0.521994	0.206834
Cer 43:1;2O|Cer 27:1;2O/16:0		0.439095	0.363835	0.353603		0.312995	0.486413	0.249313
Cer 43:1;3O|Cer 25:0;2O/18:1;(3OH)		0.414086	0.385402	0.395102		0.119175	0.76002	0.12953
Cer 43:5;2O|Cer 13:0;2O/30:5		0.452653	0.352653	0.110534		0.203843	0.625399	-0.089477
Cer 44:1;2O|Cer 18:1;2O/26:0		0.705839	0.196862	0.439085		0.590484	0.256753	0.367577
Cer 44:1;3O|Cer 18:1;2O/26:0;O		0.734635	0.184232	0.358634		1.07413	0.0843074	0.541245
Cer 47:4;4O		0.0124688	0.971698	-0.00308972		0.0219846	0.950639	-0.0046214
Cer 47:7;3O|Cer 13:1;2O/34:6;(2OH)		0.110432	0.775475	-0.0131526		0.00199669	0.995413	-0.00024075
Cer 51:9;2O|Cer 15:3;2O/36:6		0.0946926	0.804095	-0.0313798		0.0253235	0.943358	0.00443893
Cer 52:2;4O|Cer 14:1;3O/38:1;(2OH)		1.17817	0.0663486	1.01225		0.932236	0.116886	-0.602927
Cer 54:0;2O|Cer 16:0;2O/38:0		0.270475	0.536445	-0.0372095		0.837631	0.145335	0.0716743
Cer 60:0;2O|Cer 22:0;2O/38:0		1.09256	0.0808062	-0.124239		0.00877722	0.979993	-0.00178846
Cer 63:0;2O|Cer 25:0;2O/38:0		0.945188	0.113452	-0.0982059		0.115676	0.766168	-0.0188552
Cer 66:0;2O|Cer 28:0;2O/38:0		0.460211	0.346568	0.0740887		0.0813962	0.829094	-0.0147182
Cer 68:4;4O|Cer 18:3;2O/50:1;2O		0.823332	0.150199	0.62261		0.879482	0.131983	0.480047
Cer 70:5;4O|Cer 21:1;2O/31:1;O(FA 18:2)		1.04516	0.0901236	0.635148		0.544466	0.285452	0.355771
CL 54:2		0.528146	0.296384	0.175051		1.34519	0.0451659	0.280563
CL 59:3|CL 17:0_14:1_14:1_14:1		0.0166166	0.962462	0.0327819		1.48499	0.0327346	-0.664715
CL 62:6|CL 12:0_12:0_16:0_22:6		0.442623	0.360892	0.148657		0.875917	0.133071	0.213013
CL 63:1|CL 16:0_16:0_16:0_15:1		0.417851	0.382076	0.157122		0.676616	0.210564	0.194943
CL 74:6|CL 18:0_18:0_19:1_19:5		0.140989	0.722788	0.0149872		0.330035	0.467698	-0.0306187
CL 84:4|CL 18:0_18:0_26:0_22:4		0.566944	0.271054	-0.0410943		0.230909	0.587612	-0.0261482
DG 23:4		0.661697	0.217923	0.105767		1.47736	0.0333147	-0.143334
DG 24:3		0.723606	0.18897	0.131851		1.52544	0.0298238	-0.150135
DG 30:0|DG 15:0_15:0		0.368739	0.42782	0.26731		1.1	0.0794331	0.255519
DG 30:6		0.115181	0.767042	0.108621		1.044	0.0903639	0.181107
DG 30:8		0.40599	0.392654	0.318508		0.984605	0.103608	-0.194716
DG 32:0		0.295204	0.506752	0.274666		1.07116	0.0848863	0.331643
DG 32:0|DG 16:0_16:0		0.406994	0.391747	0.33553		1.01703	0.0961546	0.319661
DG 32:1|DG 16:0_16:1		1.31377	0.0485544	0.552032		0.124727	0.750366	-0.0535505
DG 34:0		0.190609	0.644749	0.199572		1.25303	0.0558427	0.386382
DG 34:0|DG 16:0_18:0		0.319182	0.479532	0.300777		1.24948	0.056301	0.41902
DG 34:1		1.17736	0.0664726	0.558487		0.00670044	0.98469	0.0023324
DG 36:0		0.1795	0.661454	0.188756		1.34392	0.0452985	0.42532
DG 36:0|DG 18:0_18:0		0.290554	0.512208	0.278454		1.21599	0.060815	0.412207
DG 36:1|DG 18:0_18:1		0.990194	0.102284	0.483334		0.00803699	0.981664	-0.00293199
DG 37:7		0.00550252	0.98741	0.0189527		1.11511	0.0767171	-1.151
DG 38:5		0.255607	0.555128	0.260017		0.957728	0.110223	0.369297
DG 40:2		0.277549	0.527777	0.28199		1.14203	0.072106	0.404717
DG 40:5		0.239394	0.576243	0.236814		1.02735	0.0938977	0.379532
DG 42:5		0.118228	0.761679	0.146548		1.20377	0.0625508	0.437273
DG 45:7		0.190315	0.645186	0.136048		0.0242658	0.945658	-0.00674681
DG 45:9		0.153033	0.703019	0.13981		0.859157	0.138307	0.176809
DG 47:5		0.36348	0.433032	0.340233		1.01824	0.0958881	0.396975
DG 48:12		0.0993063	0.795598	0.0975348		1.21688	0.0606904	0.197151
DG 50:14		0.391891	0.40561	0.300564		1.0776	0.0836377	0.332113
DG O-40:6|DG O-16:0_24:6		0.838046	0.145196	0.156138		0.0940117	0.805357	0.014287
DG O-42:6|DG O-18:0_24:6		0.910773	0.122808	0.164304		0.616546	0.241799	-0.0495737
DG O-44:6|DG O-20:0_24:6		0.607081	0.247126	0.139425		0.0101384	0.976926	-0.00135877
DGTS 34:2|DGTS 16:0_18:2		0.83379	0.146626	-0.140257		0.319237	0.479472	0.0608159
DGTS 36:2|DGTS 18:1_18:1		0.738937	0.182416	-0.0503523		0.795088	0.160292	0.0893057
FA 15:4		0.0941161	0.805163	0.06217		1.55954	0.0275712	-0.230519
FA 16:0		1.55256	0.0280183	-0.415023		0.0102014	0.976784	-0.00240527
FA 16:0;(2OH))		1.2807	0.0523962	-0.361753		2.19591	0.00636932	-0.221316
FA 16:1		0.151312	0.705811	-0.134199		0.516711	0.304291	-0.246078
FA 16:3;O		0.256714	0.553715	-0.171533		0.501655	0.315025	0.263163
FA 16:4;(2OH)		0.12417	0.751329	0.0850481		1.55774	0.0276859	-0.306498
FA 17:0;2O		0.0581353	0.874711	0.053153		2.23428	0.00583069	-0.381241
FA 18:0		0.0623152	0.866333	0.0639504		2.03189	0.00929191	-0.397089
FA 18:0;4O		0.66363	0.216955	0.246371		0.865462	0.136313	-0.202603
FA 18:1;O		0.024352	0.945471	-0.0166064		1.78898	0.0162563	-0.396897
FA 18:1;3O		0.933741	0.116482	-1.5012		1.2116	0.0614329	-0.309649
FA 18:2;O		1.08984	0.0813136	0.523583		1.11437	0.076848	-0.351981
FA 18:3;2O		0.0464776	0.898509	-0.0390252		0.684533	0.20676	0.301101
FA 18:3;3O		0.0566278	0.877753	-0.0398469		1.73729	0.018311	0.534848
FA 18:3;O		0.346525	0.450272	-0.114673		0.434031	0.368103	-0.077736
FA 19:2		0.275882	0.529808	-0.093166		0.434554	0.36766	-0.0778598
FA 20:2;4O		0.837467	0.145389	-0.816402		0.486651	0.326099	0.10527
FA 20:2;O		0.0264697	0.940871	0.0208644		1.63698	0.0230688	-0.245372
FA 20:3;3O		0.420205	0.38001	-0.263685		0.314178	0.48509	-0.112231
FA 20:3;4O		0.865351	0.136348	-0.655317		0.177138	0.665062	-0.0413269
FA 20:4;2O		0.0628852	0.865197	-0.049031		1.047	0.0897427	-0.185566
FA 20:4;3O		0.00645139	0.985255	0.00576496		1.91779	0.0120841	-0.318195
FA 20:4;4O		0.782849	0.164873	-0.228303		0.692579	0.202965	-0.041601
FA 20:5;3O		0.00867509	0.980223	-0.00504149		1.6805	0.020869	-0.335354
FA 22:3;3O		0.0418492	0.908136	0.0634121		1.5534	0.0279643	-0.562025
FA 22:3;4O		0.831008	0.147568	-0.330169		0.190694	0.644623	0.039912
FA 24:0		0.727699	0.187198	0.424193		0.508225	0.310295	-0.226216
FA 24:4;(2OH)		0.281181	0.523382	0.109164		0.833311	0.146788	0.182583
FA 26:0		0.601001	0.25061	0.236396		0.607103	0.247114	-0.18698
FA 26:4;(2OH)		0.352467	0.444154	0.132265		0.988517	0.102679	0.192626
FA 39:0		0.183446	0.655471	0.0209461		0.767992	0.170611	-0.314978
FA 40:0		0.317296	0.481619	-0.0282599		0.879628	0.131939	-0.255227
FA 40:10		0.0520556	0.887042	-0.0194619		0.686708	0.205727	-0.184532
FA 40:5		0.0847751	0.822669	0.0387678		1.21731	0.0606304	-0.261808
FA 42:0		0.13909	0.725956	-0.0182873		0.861394	0.137596	-0.310782
FA 42:10		0.0562902	0.878435	-0.0183759		0.546157	0.284344	-0.17822
FA 42:3		0.341388	0.455629	0.166563		0.545103	0.285034	-0.0690036
FA 42:5		0.113749	0.769576	0.039142		0.804901	0.156711	-0.198605
FA 44:10		0.338066	0.459128	0.090322		0.155486	0.699059	-0.0601834
FA 44:5		0.702512	0.198376	0.172794		0.768715	0.170328	-0.212792
FAHFA 33:6;2O|FAHFA 18:1/15:4;O		0.159651	0.692387	0.0237958		0.965968	0.108151	-0.0579459
FAHFA 40:9;2O|FAHFA 18:4/22:4;O		0.312128	0.487385	0.133139		0.836971	0.145556	0.224375
FAHFA 42:9;2O|FAHFA 18:4/24:4;O		0.450694	0.354247	0.165135		0.867465	0.135686	0.225808
FAHFA 49:4;2O|FAHFA 28:0/21:3;O		0.518675	0.302918	0.347803		0.220154	0.602346	0.195345
GM3 52:1;2O		0.462916	0.344417	0.157769		0.871733	0.134359	0.208796
Hex3Cer 30:2;2O		0.675694	0.211011	0.195215		0.486234	0.326412	0.125964
Hex3Cer 47:7;2O		0.348922	0.447794	0.0584036		0.0983705	0.797314	-0.0207533
Hex3Cer 48:6;2O		0.480288	0.330911	0.165401		0.903467	0.124892	0.242099
Hex3Cer 48:7;2O|Hex3Cer 16:1;2O/32:6		0.897571	0.126599	0.2169		0.69568	0.201521	0.143809
Hex3Cer 60:9;2O|Hex3Cer 22:3;2O/38:6		0.398814	0.399196	-0.15275		0.421135	0.379197	-0.156961
HexCer 32:5;4O|HexCer 16:1;3O/16:4;(2OH)		0.301751	0.499171	-0.0192167		0.0542795	0.882512	-0.00423378
HexCer 33:6;3O|HexCer 17:2;2O/16:4;O		0.709149	0.195367	0.180658		1.30755	0.0492552	0.243781
HexCer 33:7;4O|HexCer 17:3;3O/16:4;(2OH)		0.441421	0.361892	0.148242		1.24004	0.057539	0.249148
HexCer 35:2;4O|HexCer 16:1;3O/19:1;(2OH)		0.321466	0.477017	0.0490495		0.826756	0.14902	-0.0667991
HexCer 36:5;4O|HexCer 16:1;3O/20:4;(2OH)		0.0490071	0.893291	-0.0101857		0.00541941	0.987599	0.00119824
HexCer 40:3;2O|HexCer 16:3;2O/24:0		0.702476	0.198392	0.200663		0.918511	0.120639	0.232581
HexCer 40:9;4O|HexCer 16:3;3O/24:6;(2OH)		0.3139	0.485401	0.0869275		0.410705	0.388415	0.0393562
LPA 15:1		0.119314	0.759777	0.0542094		0.350377	0.446296	0.0981394
LPA 17:2		0.572536	0.267587	0.255685		0.973574	0.106274	0.255853
LPA 28:7		0.116567	0.764598	0.1672		1.59394	0.0254716	-0.55151
LPA 9:0		0.176636	0.665831	0.117424		1.64131	0.0228394	0.502339
LPC 15:0		0.673919	0.211876	0.0443181		0.700496	0.199298	0.0306961
LPC 15:1		0.395097	0.402627	0.17906		0.308649	0.491305	-0.133161
LPC 16:0		0.148357	0.710629	-0.0907935		0.0826262	0.826749	-0.0465232
LPC 16:1		0.382053	0.414903	-0.28603		0.0794019	0.83291	-0.0369231
LPC 17:0		1.06163	0.086771	0.357793		1.06857	0.0853939	-0.357973
LPC 18:0		1.25431	0.0556785	0.336724		0.203459	0.625953	-0.108885
LPC 18:1		0.428461	0.372854	-0.266045		0.00618014	0.98587	-0.00424533
LPC 18:2		0.119547	0.75937	-0.0961399		0.089687	0.813417	0.0625433
LPC 34:3		0.140779	0.723137	-0.023598		2.13436	0.00733902	-0.118572
LPE 16:0		0.483248	0.328664	0.176913		0.0973497	0.799191	-0.051807
LPE 18:0		1.01866	0.0957933	0.252735		0.123705	0.752134	-0.0621885
LPE 18:1		0.155857	0.698462	0.0942432		0.109926	0.77638	-0.0611454
LPE O-11:0		0.00497692	0.988606	0.00367466		1.01449	0.0967194	-0.211737
LPG O-13:0		0.0319356	0.929104	0.0485379		1.53765	0.0289966	-0.564426
MG 15:2		0.707197	0.196247	-0.714984		2.64076	0.00228686	-0.316436
MG 16:0		0.374268	0.422408	0.137674		1.44252	0.0360981	0.290922
MG 18:0		0.473232	0.336332	0.15188		1.50241	0.0314478	0.233374
MG 18:1		0.10689	0.781825	-0.0704314		0.0506733	0.88987	-0.0295347
MG 19:2		0.183935	0.654735	-0.0965363		1.57485	0.0266162	-0.16979
MG 24:0		0.118978	0.760364	0.108786		0.513132	0.306809	0.293193
MG 30:7		0.976141	0.105647	-0.611036		0.141513	0.721916	-0.0669977
MG 32:1		0.153666	0.701996	-0.131036		1.48235	0.0329342	-0.261655
MG 32:4		0.533324	0.292871	0.151781		1.1782	0.0663445	0.23348
MG 32:7		0.957056	0.110394	-0.61833		0.118701	0.76085	-0.062162
MGDG O-26:0|MGDG O-22:0_4:0		0.124603	0.75058	-0.103165		0.0496568	0.891956	0.0536796
MGDG O-28:5|MGDG O-10:0_18:5		0.485352	0.327076	0.181765		0.665222	0.216161	0.199215
NAE 16:1		1.05941	0.0872145	0.344667		0.670407	0.213596	-0.222348
NAE 16:2		0.0863887	0.819618	0.0581799		1.063	0.0864958	-0.235573
NAE 18:1		1.05164	0.088789	0.52105		0.490591	0.323153	-0.154931
NAE 20:2		1.32678	0.047122	0.492631		0.149741	0.708369	-0.0630134
NAE 26:7		0.320662	0.477901	0.918645		0.0692573	0.852595	-0.188426
NAE 28:6		0.677594	0.21009	0.173878		1.21282	0.0612602	0.243055
NAE 9:0		0.0414907	0.908886	0.0269015		0.0469013	0.897633	-0.0161005
NAGly 8:0		0.980388	0.104619	0.184944		2.04784	0.00895703	0.367066
PC 31:2		1.19876	0.0632757	0.224536		0.409018	0.389926	0.110086
PC 32:1|PC 16:0_16:1		1.16001	0.0691811	0.507295		0.128839	0.743294	0.0689998
PC 33:1		0.789245	0.162463	0.272738		0.344069	0.452826	-0.126332
PC 33:1|PC 15:0_18:1		0.83387	0.146599	0.285889		0.344069	0.452826	-0.126332
PC 33:3;O|PC 18:2_15:1;O		0.693468	0.20255	0.385555		0.0466976	0.898054	0.036459
PC 34:1		1.11356	0.0769913	0.508357		0.0387618	0.914615	0.0261674
PC 34:1|PC 16:0_18:1		1.14171	0.0721584	0.538338		0.0638224	0.863332	-0.0435403
PC 34:2|PC 16:0_18:2		0.535486	0.291417	0.409003		0.0714427	0.848315	-0.0583033
PC 36:1|PC 18:0_18:1		1.24996	0.0562388	0.555971		0.245713	0.56792	-0.153257
PC 36:2|PC 18:0_18:2		0.841685	0.143984	0.412204		0.0355585	0.921386	-0.0246215
PC 36:2|PC 18:1_18:1		0.841685	0.143984	0.412204		0.0355585	0.921386	-0.0246215
PC 38:1		0.761809	0.173058	0.336793		0.148447	0.710481	-0.101387
PC 40:8		1.48845	0.0324748	0.0697778		0.025579	0.942803	-0.00229279
PC 42:1		0.780109	0.165917	0.401142		0.0937717	0.805802	0.0499275
PC O-32:0;2O|PC O-16:0_16:0;2O		0.405548	0.393054	-0.0221419		0.70523	0.197138	-0.0514823
PC O-34:1|PC O-18:1_16:0		1.06704	0.0856956	0.380865		0.145436	0.715425	-0.0829712
PC O-34:3|PC O-12:0_22:3		0.0703884	0.850377	-0.0108883		2.32165	0.00476812	-0.146496
PC O-37:1|PC O-19:0_18:1		1.10559	0.0784162	0.461716		0.025743	0.942447	0.0167092
PC O-38:7		0.749512	0.178028	0.307359		0.114141	0.768881	-0.0537443
PC O-44:5|PC O-22:1_22:4		0.241629	0.573286	0.131393		1.15593	0.0698342	0.283766
PC O-47:5		0.448954	0.355669	-0.374527		0.62245	0.238534	-0.324413
PE 34:2		1.59533	0.0253905	0.286768		0.220101	0.60242	0.0689622
PE 34:9|PE 15:4_19:5		0.0241974	0.945807	-0.00537207		0.425737	0.3752	-0.0607042
PE 50:4|PE 34:1_16:3		1.39255	0.0404995	0.447278		0.537386	0.290144	0.203093
PE O-36:2		1.50181	0.0314914	0.526042		0.482392	0.329312	-0.252227
PE O-37:3|PE O-22:3_15:0		0.39423	0.403432	0.0246374		1.30135	0.0499635	0.106961
PG 30:3|PG 12:0_18:3		0.200333	0.630473	0.0925433		1.05416	0.0882745	0.298037
PG 48:7|PG 18:0_30:7		0.519075	0.302639	0.149141		1.07085	0.0849469	0.22917
PI 36:0|PI 15:0_21:0		1.90317	0.0124978	-0.140867		0.363036	0.433475	0.0355821
PI 36:1		1.31427	0.0484985	0.777175		0.0413544	0.909171	-0.0315131
PI 40:3		0.901906	0.125341	0.158335		0.876189	0.132988	0.138219
PI 40:3;2O|PI 18:0_22:3;2O		0.584201	0.260495	0.179754		0.587284	0.258652	0.103583
PI 40:4		0.597796	0.252466	0.144897		1.11454	0.0768167	0.21252
PI 43:8		0.415444	0.384199	0.137577		1.36895	0.0427613	0.282238
PI 60:13		0.326675	0.47133	0.111795		1.10207	0.0790547	0.159327
PI 60:14		0.145617	0.715127	0.0309901		1.73254	0.0185124	0.218573
PI 62:9		0.521303	0.30109	0.17385		0.221012	0.601157	-0.0240801
PI-Cer 39:4;3O		0.457746	0.348541	-0.0693348		0.0286579	0.936143	-0.00776164
PS 14:0_20:0		0.0536597	0.883772	-0.00519334		0.390153	0.407236	0.0349956
PS 34:0		0.0642896	0.862403	0.0408097		2.29876	0.0050262	-0.377497
PS 35:0		0.147996	0.71122	0.0487691		0.502431	0.314462	0.0537563
PS 41:5		0.541795	0.287213	-0.049781		0.850751	0.14101	-0.0550607
PS 66:18|PS 30:8_36:10		0.823359	0.15019	0.122513		0.901757	0.125384	0.143468
SE 24:1;O4/23:1		0.143835	0.718067	0.0555516		1.04764	0.0896106	0.203651
SE 24:1;O4/25:1		0.523302	0.299707	0.177942		1.29566	0.050622	0.260186
SE 24:1;O4/26:2;1O		0.074835	0.841715	0.00698256		1.60476	0.0248453	-0.0790624
SHexCer 26:0;2O		0.294814	0.507207	0.128857		0.725606	0.188102	0.234499
SHexCer 26:0;3O		0.415484	0.384163	0.176321		0.595916	0.253562	0.216763
SHexCer 28:0;3O		0.498554	0.317282	0.182355		0.83838	0.145084	0.2576
SHexCer 30:3;2O		0.296219	0.50557	0.0973621		0.499748	0.316411	0.172617
SHexCer 33:8;2O		0.301413	0.499559	0.159496		0.808937	0.155261	0.313164
SHexCer 48:7;3O		0.744591	0.180056	0.1387		0.425048	0.375796	0.107845
SL 37:9;O|SL 15:3;O/22:6		0.470759	0.338252	0.14992		1.12849	0.0743886	0.218765
SL 40:6;2O|SL 12:1;O/28:5;O		0.515608	0.305064	-0.070342		0.0431862	0.905344	0.00630506
SL 40:9;2O|SL 16:3;O/24:6;O		0.562967	0.273547	0.0591259		0.112869	0.771136	-0.0111459
SL 42:0;2O|SL 12:0;O/30:0;O		0.442172	0.361267	0.120894		1.07644	0.0838612	0.180032
SL 42:6;2O|SL 12:1;O/30:5;O		0.358575	0.437951	0.0789163		1.75474	0.0175896	0.203551
SL 42:6;O|SL 12:1;O/30:5		0.252695	0.558863	-0.0729984		1.58691	0.0258875	0.154549
SL 42:9;2O|SL 16:3;O/26:6;O		0.628967	0.234981	0.11883		0.0550704	0.880906	-0.0151524
SL 44:2;O|SL 12:1;O/32:1		0.462949	0.344391	0.166445		1.12208	0.075496	0.253829
SL 46:6;O|SL 12:1;O/34:5		0.224538	0.596297	0.0501879		3.94863	0.000112555	-0.241614
SL 47:3;2O|SL 13:1;O/34:2;O		1.70835	0.0195726	-0.147261		0.13823	0.727394	-0.0170236
SL 49:0;2O|SL 13:0;O/36:0;O		1.32716	0.0470805	0.449201		0.365239	0.431282	-0.108413
SM 32:6;2O		0.614985	0.24267	0.0716455		0.257101	0.553221	-0.0316565
SM 32:7;2O		0.217902	0.605478	0.027392		0.587717	0.258394	-0.0461524
SM 32:7;3O		0.154619	0.700456	0.0206994		0.383591	0.413436	-0.027585
SM 33:1;2O|SM 17:1;2O/16:0		1.13424	0.0734107	0.336751		0.499595	0.316523	-0.212957
SM 33:1;3O		0.640459	0.228845	0.296295		0.581055	0.262389	-0.244069
SM 33:7;2O|SM 12:2;2O/21:5		0.20968	0.61705	0.201967		1.81599	0.0152761	-0.314593
SM 35:1;2O|SM 18:1;2O/17:0		1.36257	0.043394	0.496581		0.699521	0.199747	-0.292542
SM 36:0;2O|SM 12:0;2O/24:0		0.558217	0.276556	0.109955		0.422209	0.37826	0.0616649
SM 41:2;2O|SM 12:1;2O/29:1		1.84415	0.0143169	0.42004		0.394734	0.402964	-0.173325
SM 42:3;2O		0.117025	0.763791	-0.0153356		0.222235	0.599467	-0.0194308
SM 43:2;2O		0.472897	0.336592	0.13655		0.78625	0.163588	0.228752
SMGDG O-29:0|SMGDG O-25:0_4:0		0.0356443	0.921204	0.00643391		0.42354	0.377103	-0.0373077
SMGDG O-41:4|SMGDG O-21:2_20:2		0.392624	0.404926	0.105493		1.03882	0.0914483	0.247971
SPB 16:0;2O		0.0897173	0.81336	-0.0434062		1.03882	0.0914494	-0.18554
TG 24:0|TG 8:0_8:0_8:0		0.0941276	0.805142	-0.197277		1.13527	0.0732375	0.865788
TG 26:0|TG 8:0_8:0_10:0		0.12417	0.751329	-0.239608		1.29804	0.0503455	0.866372
TG 28:0|TG 8:0_8:0_12:0		0.181134	0.658971	-0.343696		1.27996	0.0524853	0.791266
TG 30:0|TG 10:0_10:0_10:0		0.171813	0.673267	-0.324682		1.22503	0.0595618	0.688508
TG 31:1|TG 8:0_8:0_15:1		0.1665	0.681554	-0.349919		0.901471	0.125467	0.620545
TG 32:0|TG 8:0_8:0_16:0		0.157132	0.696415	-0.296409		1.15469	0.0700346	0.599398
TG 33:1|TG 8:0_8:0_17:1		0.167913	0.679339	-0.348736		0.89243	0.128106	0.61122
TG 34:0|TG 10:0_12:0_12:0		0.100146	0.794062	-0.199568		0.847463	0.142081	0.465702
TG 35:3;2O|TG 10:0_9:0_16:3;2O		0.445384	0.358605	0.147583		1.11209	0.0772514	0.233216
TG 36:0|TG 12:0_12:0_12:0		0.0376727	0.916911	0.0793664		0.525153	0.298433	0.325721
TG 38:0|TG 10:0_10:0_18:0		0.00881892	0.979898	0.0180364		0.718587	0.191167	0.376622
TG 38:0|TG 12:0_12:0_14:0		0.00881892	0.979898	0.0180364		0.718587	0.191167	0.376622
TG 38:1|TG 10:0_10:0_18:1		0.586313	0.259231	0.857281		0.0118442	0.973096	-0.0113876
TG 40:0|TG 12:0_12:0_16:0		0.0717021	0.847809	-0.1421		0.94501	0.113499	0.481503
TG 40:1|TG 8:0_14:0_18:1		0.353154	0.443451	0.559473		0.134065	0.734405	0.103492
TG 42:0|TG 12:0_14:0_16:0		0.0476072	0.896175	-0.0951177		0.757912	0.174617	0.411385
TG 42:0|TG 14:0_14:0_14:0		0.0476072	0.896175	-0.0951177		0.757912	0.174617	0.411385
TG 42:1|TG 10:0_14:0_18:1		0.0765727	0.838354	0.146291		0.525167	0.298424	0.330528
TG 42:2|TG 10:0_16:1_16:1		0.199198	0.632124	0.346438		0.414765	0.3848	0.282791
TG 43:0|TG 14:0_14:0_15:0		0.225135	0.595476	-0.365764		0.844626	0.143012	0.410594
TG 43:1|TG 13:0_14:0_16:1		0.175504	0.667568	-0.32196		0.676778	0.210485	0.398441
TG 43:2|TG 10:0_15:1_18:1		0.132323	0.737356	-0.246946		0.798433	0.159062	0.42517
TG 44:0|TG 14:0_14:0_16:0		0.0348205	0.922953	0.0645826		0.373069	0.423576	0.220299
TG 44:1|TG 14:0_16:0_14:1		0.19801	0.633855	0.323896		0.149899	0.708111	0.117817
TG 44:2|TG 16:0_14:1_14:1		0.215304	0.60911	0.362544		0.358453	0.438074	0.26468
TG 44:3|TG 14:1_14:1_16:1		0.182683	0.656625	0.311194		0.555397	0.278357	0.374535
TG 45:0|TG 14:0_15:0_16:0		0.241625	0.573291	-0.391892		0.890279	0.128742	0.420112
TG 45:1|TG 14:0_15:0_16:1		0.198531	0.633095	-0.318547		0.801903	0.157797	0.374054
TG 45:2|TG 14:0_15:1_16:1		0.186269	0.651224	-0.32579		0.811233	0.154442	0.445261
TG 45:6|TG 15:0_15:3_15:3		0.245904	0.56767	-0.452177		0.88399	0.13062	0.446289
TG 45:6|TG 15:2_15:2_15:2		0.245904	0.56767	-0.452177		0.88399	0.13062	0.446289
TG 46:0|TG 15:0_15:0_16:0		0.312158	0.487351	0.441213		0.060474	0.870014	0.0429676
TG 46:1|TG 14:0_14:0_18:1		0.123788	0.75199	0.2151		0.16399	0.685504	0.119716
TG 46:1|TG 14:0_16:0_16:1		0.871961	0.134289	0.968722		0.33505	0.462328	-0.259901
TG 46:1|TG 8:0_8:0_30:1		0.123788	0.75199	0.2151		0.16399	0.685504	0.119716
TG 46:2|TG 14:0_16:1_16:1		0.93322	0.116622	1.03676		0.315573	0.483534	-0.256261
TG 46:3|TG 14:1_16:1_16:1		0.560435	0.275147	0.778608		0.00946572	0.97844	-0.0099793
TG 47:0|TG 15:0_16:0_16:0		0.272512	0.533934	-0.414348		1.21899	0.0603964	0.524633
TG 47:1|TG 15:0_16:0_16:1		0.0862355	0.819907	-0.145269		0.476615	0.333722	0.250836
TG 47:2|TG 15:0_16:1_16:1		0.00109996	0.99747	0.00207552		0.342519	0.454445	0.214288
TG 47:3|TG 15:1_16:1_16:1		0.077852	0.835888	-0.14537		0.590885	0.256516	0.352617
TG 48:0|TG 14:0_14:0_20:0		0.950043	0.112191	1.21766		0.474764	0.335147	-0.397537
TG 48:0|TG 16:0_16:0_16:0		1.06179	0.0867391	1.08095		0.490679	0.323088	-0.284537
TG 48:1|TG 14:0_16:0_18:1		0.199603	0.631534	0.388532		1.03164	0.0929739	-0.609004
TG 48:1|TG 15:0_15:0_18:1		0.512866	0.306997	0.697307		0.147193	0.712537	0.123004
TG 48:2|TG 12:0_18:1_18:1		1.14195	0.0721192	1.04997		0.100884	0.792713	-0.0882188
TG 48:2|TG 16:0_14:1_18:1		1.14195	0.0721192	1.04997		0.100884	0.792713	-0.0882188
TG 49:0|TG 16:0_16:0_17:0		0.18725	0.649755	-0.277733		1.03493	0.0922718	0.404497
TG 49:1|TG 15:0_16:0_18:1		0.0766871	0.838133	0.119284		0.184419	0.654005	0.111691
TG 49:2|TG 16:0_16:1_17:1		0.265014	0.543233	0.32027		0.0982666	0.797505	-0.0624895
TG 49:3|TG 16:0_18:1_15:2		0.455463	0.350378	0.61481		0.0661999	0.858618	-0.0601411
TG 49:3|TG 16:1_16:1_17:1		0.455463	0.350378	0.61481		0.0661999	0.858618	-0.0601411
TG 49:4|TG 16:0_15:1_18:3		0.179307	0.661749	0.301275		0.113064	0.77079	0.0878988
TG 50:2|TG 16:0_16:0_18:2		1.24859	0.0564175	1.08947		0.00188241	0.995675	-0.0017341
TG 50:3;2O|TG 17:1_17:1_16:1;2O		1.00559	0.0987202	0.8968		0.225939	0.594376	0.130074
TG 51:0|TG 16:0_17:0_18:0		0.0656009	0.859803	-0.110815		0.61679	0.241663	0.292535
TG 51:1|TG 16:0_17:0_18:1		0.442455	0.361031	0.505319		0.402696	0.395644	-0.213457
TG 51:3|TG 8:0_9:0_34:3		0.304104	0.496473	0.463235		0.0647045	0.86158	0.0544854
TG 51:5|TG 17:1_17:1_17:3		0.588828	0.257734	0.744092		0.0225559	0.949389	-0.0199148
TG 52:0|TG 16:0_18:0_18:0		0.0595586	0.871849	0.0938422		0.372981	0.423662	0.14594
TG 52:1|TG 8:0_8:0_36:1		0.308134	0.491887	0.477657		0.279076	0.525925	-0.197392
TG 52:3|TG 16:1_18:1_18:1		1.07776	0.0836056	1.23984		0.844278	0.143127	-0.539921
TG 53:0|TG 15:0_16:0_22:0		0.238994	0.576774	-0.328145		0.71688	0.19192	0.227393
TG 53:1|TG 17:0_18:0_18:1		0.237324	0.578997	0.329863		0.0831912	0.825674	-0.0563618
TG 54:0|TG 18:0_18:0_18:0		0.179439	0.661547	-0.249518		0.674581	0.211553	0.244088
TG 54:1|TG 16:0_18:0_20:1		0.0056029	0.987182	0.00881829		0.638511	0.229874	-0.212113
TG 54:2|TG 8:0_8:0_38:2		0.750041	0.177811	0.917976		0.614149	0.243137	-0.410872
TG 55:0|TG 15:0_16:0_24:0		0.240869	0.57429	-0.32529		0.975233	0.105868	0.319964
TG 55:1|TG 17:0_18:0_20:1		0.193474	0.64051	-0.266557		0.661197	0.218174	0.21691
TG 55:2|TG 18:0_18:1_19:1		0.688834	0.204723	0.716989		1.0701	0.0850936	-0.43166
TG 56:0|TG 15:0_16:0_25:0		0.246838	0.566451	-0.338525		0.707988	0.19589	0.255104
TG 56:1|TG 16:0_24:0_16:1		0.176552	0.66596	-0.244711		0.513489	0.306557	0.199218
TG 56:3|TG 8:0_10:0_38:3		0.895978	0.127064	0.975832		0.757201	0.174904	-0.4756
TG 56:4|TG 8:0_10:0_38:4		1.18412	0.0654459	1.15496		0.290636	0.512111	-0.21268
TG 57:0|TG 15:0_17:0_25:0		0.246389	0.567036	-0.342528		1.07528	0.084085	0.348429
TG 57:1|TG 17:0_20:0_20:1		0.225568	0.594883	-0.311969		1.02187	0.0950879	0.348993
TG 57:2|TG 17:0_20:1_20:1		0.0901297	0.812588	-0.134533		0.47823	0.332483	0.183215
TG 57:2|TG 24:0_16:1_17:1		0.972016	0.106656	0.974376		0.819052	0.151687	-0.438994
TG 58:0|TG 16:0_16:0_26:0		0.203702	0.625602	-0.301035		1.02783	0.093792	0.370495
TG 58:1|TG 16:0_24:0_18:1		0.25593	0.554715	-0.345798		0.876726	0.132823	0.299835
TG 58:2|TG 24:0_16:1_18:1		0.0241498	0.945911	-0.0380051		0.305624	0.494739	0.143241
TG 59:0|TG 16:0_17:0_26:0		0.227878	0.591727	-0.334011		0.63218	0.233249	0.275586
TG 59:1|TG 16:0_25:0_18:1		0.20663	0.621399	-0.304704		0.948336	0.112633	0.361472
TG 59:2|TG 17:0_20:1_22:1		0.19186	0.642894	-0.274546		1.11147	0.0773616	0.340182
TG 60:1|TG 18:0_26:0_16:1		0.245073	0.568758	-0.351191		0.867139	0.135788	0.309685
TG 60:2|TG 24:0_18:1_18:1		0.0876955	0.817155	-0.134082		0.513306	0.306686	0.216308
TG 60:3|TG 18:1_18:1_24:1		0.188442	0.647974	0.252178		0.2181	0.605201	-0.118043
TG 60:3|TG 20:1_20:1_20:1		0.176177	0.666535	0.23688		0.17341	0.670796	-0.0995601
TG 60:4|TG 18:1_24:1_18:2		0.542911	0.286477	0.586292		1.16592	0.0682466	-0.457398
TG 62:1|TG 20:0_24:0_18:1		0.228349	0.591087	-0.336659		0.912485	0.122325	0.376856
TG 73:14|TG 9:0_34:6_30:8		0.283238	0.520909	-0.557444		1.2464	0.0567022	0.630828
TG 78:11|TG 8:0_32:1_38:10		0.245063	0.568771	-0.370437		1.05509	0.088087	0.395213
TG 83:21|TG 15:2_32:9_36:10		0.33573	0.461605	-0.431324		0.673788	0.211939	0.271368
TG 87:10;2O|TG 15:0_22:3_22:6;1O(FA 28:0)		0.27257	0.533863	0.123599		0.461133	0.345833	0.117236
TG O-41:1|TG O-8:0_15:0_18:1		0.73862	0.182549	0.0959689		0.564321	0.272696	0.143297
TG O-56:1|TG O-16:0_20:0_20:1		0.947494	0.112851	1.45112		1.19571	0.0637216	-0.931295
TG O-56:2|TG O-21:1_15:0_20:1		0.717607	0.191599	1.14282		1.1656	0.0682961	-1.01375
TG O-58:1|TG O-18:0_20:0_20:1		0.812918	0.153844	1.23635		1.22242	0.0599208	-0.931609
TG O-58:2|TG O-21:1_17:0_20:1		0.65647	0.220562	1.05991		1.13603	0.0731093	-0.988154
TG O-60:2|TG O-18:0_20:1_22:1		0.453469	0.351991	0.739487		1.30159	0.0499352	-1.01016
TG O-60:3|TG O-21:1_19:1_20:1		0.495144	0.319784	0.768089		1.40901	0.0389931	-0.868711
TG O-62:2|TG O-20:0_20:1_22:1		0.498025	0.317669	0.741938		1.20397	0.0625214	-0.94081
